# Supplementary material for: Reduced LOXL3 Expression Disrupts Microtubule Acetylation and Drives TP53-Dependent Cell Fate in Glioblastoma
Source: Cells. 2026 Jan 23;15(3):219. doi: 10.3390/cells15030219 (PMC12896791; doi:10.3390/cells15030219)
Supplement: Supplementary file 1 [file cells-15-00219-s001.zip › Supplementary Table S1.xlsx]

## Sheet: LOXL3-KD U87
Supplementary Table 1. Differentially expressed genes in LOXL3 partial knockout cells
Gene	description	Clone 1-EV_logFC	P.Value	adj.P.Val
FAM87B	family with sequence similarity 87 member B [Source:HGNC Symbol;Acc:HGNC:32236]	-3.19027	3.93825e-10	2.5944e-08
LINC01128	long intergenic non-protein coding RNA 1128 [Source:HGNC Symbol;Acc:HGNC:49377]	-1.64725	5.78629e-09	1.97164e-07
ISG15	ISG15 ubiquitin like modifier [Source:HGNC Symbol;Acc:HGNC:4053]	-0.829181	1.94234e-05	0.000132087
C1orf159	chromosome 1 open reading frame 159 [Source:HGNC Symbol;Acc:HGNC:26062]	-1.81681	9.39637e-05	0.000485933
B3GALT6	beta-1,3-galactosyltransferase 6 [Source:HGNC Symbol;Acc:HGNC:17978]	-1.07259	3.75137e-09	1.40593e-07
PUSL1	pseudouridine synthase like 1 [Source:HGNC Symbol;Acc:HGNC:26914]	-1.23401	0.000216325	0.000966579
CPTP	ceramide-1-phosphate transfer protein [Source:HGNC Symbol;Acc:HGNC:28116]	-0.817204	1.42602e-06	1.55638e-05
DVL1	dishevelled segment polarity protein 1 [Source:HGNC Symbol;Acc:HGNC:3084]	-1.78177	8.63583e-14	5.83873e-11
MRPL20-AS1	MRPL20 antisense RNA 1 [Source:HGNC Symbol;Acc:HGNC:27125]	-1.32377	1.42931e-07	2.54639e-06
ATAD3B	ATPase family AAA domain containing 3B [Source:HGNC Symbol;Acc:HGNC:24007]	-1.30033	1.19844e-07	2.20245e-06
SSU72	SSU72 homolog, RNA polymerase II CTD phosphatase [Source:HGNC Symbol;Acc:HGNC:25016]	-1.51937	1.60372e-11	2.7107e-09
CDK11B	cyclin dependent kinase 11B [Source:HGNC Symbol;Acc:HGNC:1729]	-1.11556	2.26192e-05	0.000150163
GNB1	G protein subunit beta 1 [Source:HGNC Symbol;Acc:HGNC:4396]	-1.60391	5.51947e-13	2.14858e-10
PANK4	pantothenate kinase 4 (inactive) [Source:HGNC Symbol;Acc:HGNC:19366]	-1.49901	0.00370643	0.0105642
ENO1	enolase 1 [Source:HGNC Symbol;Acc:HGNC:3350]	0.848445	2.72998e-08	6.77014e-07
LNCTAM34A	long non coding transcriptional activator of miR34a [Source:HGNC Symbol;Acc:HGNC:52548]	-2.1316	0.0001097	0.000548969
CTNNBIP1	catenin beta interacting protein 1 [Source:HGNC Symbol;Acc:HGNC:16913]	0.61004	2.60203e-05	0.000168137
ARHGEF10L	Rho guanine nucleotide exchange factor 10 like [Source:HGNC Symbol;Acc:HGNC:25540]	-0.89675	2.47605e-05	0.000161213
UBR4	ubiquitin protein ligase E3 component n-recognin 4 [Source:HGNC Symbol;Acc:HGNC:30313]	0.960573	2.01737e-06	2.05187e-05
FAM43B	family with sequence similarity 43 member B [Source:HGNC Symbol;Acc:HGNC:31791]	-1.2738	3.97744e-05	0.000239542
SH2D5	SH2 domain containing 5 [Source:HGNC Symbol;Acc:HGNC:28819]	-1.06328	0.00134913	0.00449102
ECE1	endothelin converting enzyme 1 [Source:HGNC Symbol;Acc:HGNC:3146]	-1.15099	5.05868e-11	5.60205e-09
LYPLA2	lysophospholipase 2 [Source:HGNC Symbol;Acc:HGNC:6738]	-0.634769	1.79396e-05	0.000123766
MAN1C1	mannosidase alpha class 1C member 1 [Source:HGNC Symbol;Acc:HGNC:19080]	-1.28624	7.41888e-10	4.12567e-08
RPS6KA1	ribosomal protein S6 kinase A1 [Source:HGNC Symbol;Acc:HGNC:10430]	0.504418	0.0295951	0.0593287
ZDHHC18	zinc finger DHHC-type palmitoyltransferase 18 [Source:HGNC Symbol;Acc:HGNC:20712]	-0.529746	0.000136573	0.000659803
TRNP1	TMF1 regulated nuclear protein 1 [Source:HGNC Symbol;Acc:HGNC:34348]	0.818618	0.000124851	0.000612384
MAP3K6	mitogen-activated protein kinase kinase kinase 6 [Source:HGNC Symbol;Acc:HGNC:6858]	-0.660791	4.54222e-06	3.95589e-05
LINC01715	long intergenic non-protein coding RNA 1715 [Source:HGNC Symbol;Acc:HGNC:52502]	-1.25691	0.0302737	0.0605286
PTPRU	protein tyrosine phosphatase receptor type U [Source:HGNC Symbol;Acc:HGNC:9683]	-2.77013	4.79667e-09	1.70687e-07
KIAA1522	KIAA1522 [Source:HGNC Symbol;Acc:HGNC:29301]	-0.663653	0.000125053	0.00061314
C1orf109	chromosome 1 open reading frame 109 [Source:HGNC Symbol;Acc:HGNC:26039]	0.685848	0.0323603	0.0639147
ZMPSTE24-DT	ZMPSTE24 divergent transcript [Source:HGNC Symbol;Acc:HGNC:55402]	-1.10349	0.000190194	0.000869786
EXO5	exonuclease 5 [Source:HGNC Symbol;Acc:HGNC:26115]	-1.52959	0.0141169	0.0320456
YBX1	Y-box binding protein 1 [Source:HGNC Symbol;Acc:HGNC:8014]	0.67794	1.49407e-06	1.61828e-05
TIE1	tyrosine kinase with immunoglobulin like and EGF like domains 1 [Source:HGNC Symbol;Acc:HGNC:11809]	2.34987	0.000824806	0.00296542
RNF220	ring finger protein 220 [Source:HGNC Symbol;Acc:HGNC:25552]	-0.614284	1.20057e-07	2.20322e-06
RPS15AP11	ribosomal protein S15a pseudogene 11 [Source:HGNC Symbol;Acc:HGNC:36707]	-1.44369	4.0917e-05	0.000245388
HECTD3	HECT domain E3 ubiquitin protein ligase 3 [Source:HGNC Symbol;Acc:HGNC:26117]	-0.820194	2.63434e-07	4.10688e-06
LINC00853	long intergenic non-protein coding RNA 853 [Source:HGNC Symbol;Acc:HGNC:43716]	-1.11203	0.00559009	0.014917
SPATA6	spermatogenesis associated 6 [Source:HGNC Symbol;Acc:HGNC:18309]	-0.583927	0.010103	0.0242267
CYB5RL	cytochrome b5 reductase like [Source:HGNC Symbol;Acc:HGNC:32220]	-0.72337	0.00103617	0.00359454
OMA1	OMA1 zinc metallopeptidase [Source:HGNC Symbol;Acc:HGNC:29661]	-1.23055	0.000181788	0.000839416
EFCAB7	EF-hand calcium binding domain 7 [Source:HGNC Symbol;Acc:HGNC:29379]	-1.19726	0.00213703	0.00661187
DLEU2L	deleted in lymphocytic leukemia 2 like [Source:HGNC Symbol;Acc:HGNC:13225]	-0.912397	0.0104318	0.0248575
NEGR1	neuronal growth regulator 1 [Source:HGNC Symbol;Acc:HGNC:17302]	-0.940194	0.0210613	0.0447936
SPATA1	spermatogenesis associated 1 [Source:HGNC Symbol;Acc:HGNC:14682]	-0.872228	0.00299981	0.00881013
TGFBR3	transforming growth factor beta receptor 3 [Source:HGNC Symbol;Acc:HGNC:11774]	-1.95802	2.09013e-09	8.97987e-08
CNN3	calponin 3 [Source:HGNC Symbol;Acc:HGNC:2157]	1.86	4.54065e-10	2.84423e-08
FAM102B	family with sequence similarity 102 member B [Source:HGNC Symbol;Acc:HGNC:27637]	0.634667	0.0129758	0.0298456
AKNAD1	AKNA domain containing 1 [Source:HGNC Symbol;Acc:HGNC:28398]	-0.925849	0.0230709	0.0482842
GSTM4	glutathione S-transferase mu 4 [Source:HGNC Symbol;Acc:HGNC:4636]	0.560307	3.26228e-05	0.000203137
SLC16A1-AS1	SLC16A1 antisense RNA 1 [Source:HGNC Symbol;Acc:HGNC:49445]	0.515757	0.000260246	0.00112715
WARS2	tryptophanyl tRNA synthetase 2, mitochondrial [Source:HGNC Symbol;Acc:HGNC:12730]	-0.503889	0.000238122	0.00104721
RBMX2P3	RBMX2 pseudogene 3 [Source:HGNC Symbol;Acc:HGNC:39925]	-0.590212	0.00318602	0.00927644
NBPF8	NBPF member 8 [Source:HGNC Symbol;Acc:HGNC:31990]	-0.593144	0.0253348	0.0520722
PIAS3	protein inhibitor of activated STAT 3 [Source:HGNC Symbol;Acc:HGNC:16861]	-0.852963	1.76957e-05	0.00012228
LINC01731	long intergenic non-protein coding RNA 1731 [Source:HGNC Symbol;Acc:HGNC:52519]	-1.40712	3.16918e-05	0.000198785
APH1A	aph-1 homolog A, gamma-secretase subunit [Source:HGNC Symbol;Acc:HGNC:29509]	0.574911	4.86201e-05	0.000280581
CIART	circadian associated repressor of transcription [Source:HGNC Symbol;Acc:HGNC:25200]	0.54997	0.00102264	0.00355625
MLLT11	MLLT11 transcription factor 7 cofactor [Source:HGNC Symbol;Acc:HGNC:16997]	1.52327	5.01975e-10	3.0274e-08
ZNF687-AS1	ZNF687 antisense RNA 1 [Source:HGNC Symbol;Acc:HGNC:54048]	-0.678589	0.00539309	0.0144928
MRPL9	mitochondrial ribosomal protein L9 [Source:HGNC Symbol;Acc:HGNC:14277]	-0.509199	2.50726e-05	0.00016275
S100A2	S100 calcium binding protein A2 [Source:HGNC Symbol;Acc:HGNC:10492]	0.949535	4.44903e-07	6.25299e-06
S100A1	S100 calcium binding protein A1 [Source:HGNC Symbol;Acc:HGNC:10486]	1.25297	0.00428651	0.011929
IL6R	interleukin 6 receptor [Source:HGNC Symbol;Acc:HGNC:6019]	-1.81261	0.0201128	0.0430903
PYGO2	pygopus family PHD finger 2 [Source:HGNC Symbol;Acc:HGNC:30257]	0.725698	1.27743e-05	9.30789e-05
THBS3-AS1	THBS3 antisense RNA 1 [Source:HGNC Symbol;Acc:HGNC:40582]	-0.610128	0.0345586	0.0674826
MEX3A	mex-3 RNA binding family member A [Source:HGNC Symbol;Acc:HGNC:33482]	0.957535	0.00687006	0.0176329
PMF1	polyamine modulated factor 1 [Source:HGNC Symbol;Acc:HGNC:9112]	0.555575	7.2906e-06	5.85344e-05
NES	nestin [Source:HGNC Symbol;Acc:HGNC:7756]	1.9016	1.1896e-10	1.03254e-08
VSIG8	V-set and immunoglobulin domain containing 8 [Source:HGNC Symbol;Acc:HGNC:32063]	1.99772	0.00586233	0.0154835
SLAMF7	SLAM family member 7 [Source:HGNC Symbol;Acc:HGNC:21394]	1.87407	1.44643e-06	1.57732e-05
MPC2	mitochondrial pyruvate carrier 2 [Source:HGNC Symbol;Acc:HGNC:24515]	-0.555436	1.24959e-06	1.40194e-05
RC3H1	ring finger and CCCH-type domains 1 [Source:HGNC Symbol;Acc:HGNC:29434]	0.511016	0.000847521	0.00303822
NPL	N-acetylneuraminate pyruvate lyase [Source:HGNC Symbol;Acc:HGNC:16781]	-1.38111	0.000269188	0.00115923
LAMC2	laminin subunit gamma 2 [Source:HGNC Symbol;Acc:HGNC:6493]	-1.22161	8.74535e-06	6.77989e-05
LHX9	LIM homeobox 9 [Source:HGNC Symbol;Acc:HGNC:14222]	1.35476	0.000422137	0.00168671
ATP2B4	ATPase plasma membrane Ca2+ transporting 4 [Source:HGNC Symbol;Acc:HGNC:817]	0.639541	9.75033e-07	1.14595e-05
PLEKHA6	pleckstrin homology domain containing A6 [Source:HGNC Symbol;Acc:HGNC:17053]	2.54253	1.10069e-10	9.68456e-09
TRAF5	TNF receptor associated factor 5 [Source:HGNC Symbol;Acc:HGNC:12035]	-0.61965	0.0413966	0.0785466
ATF3	activating transcription factor 3 [Source:HGNC Symbol;Acc:HGNC:785]	-0.747639	0.000294053	0.00124503
LYPLAL1	lysophospholipase like 1 [Source:HGNC Symbol;Acc:HGNC:20440]	-0.622741	0.00420557	0.0117343
HLX	H2.0 like homeobox [Source:HGNC Symbol;Acc:HGNC:4978]	-0.579124	0.000256829	0.00111423
TMEM63A	transmembrane protein 63A [Source:HGNC Symbol;Acc:HGNC:29118]	-0.747888	0.00397137	0.0111927
SDE2	SDE2 telomere maintenance homolog [Source:HGNC Symbol;Acc:HGNC:26643]	0.649008	0.0018012	0.00574856
ITPKB	inositol-trisphosphate 3-kinase B [Source:HGNC Symbol;Acc:HGNC:6179]	-0.753486	0.00745102	0.0188863
MRPL55	mitochondrial ribosomal protein L55 [Source:HGNC Symbol;Acc:HGNC:16686]	0.511767	5.73354e-06	4.78267e-05
H2AW	H2A.W histone [Source:HGNC Symbol;Acc:HGNC:20507]	-1.61802	5.00823e-10	3.0274e-08
MAP10	microtubule associated protein 10 [Source:HGNC Symbol;Acc:HGNC:29265]	-0.874745	0.0188611	0.0408169
EDARADD	EDAR associated death domain [Source:HGNC Symbol;Acc:HGNC:14341]	1.56073	4.71018e-06	4.08279e-05
KIF26B	kinesin family member 26B [Source:HGNC Symbol;Acc:HGNC:25484]	0.503035	0.0343097	0.0671045
ZNF124	zinc finger protein 124 [Source:HGNC Symbol;Acc:HGNC:12907]	1.86071	7.57489e-05	0.000407142
RPS7	ribosomal protein S7 [Source:HGNC Symbol;Acc:HGNC:10440]	-0.53012	0.00033909	0.00140333
LINC01871	long intergenic non-protein coding RNA 1871 [Source:HGNC Symbol;Acc:HGNC:52690]	3.60071	0.000127731	0.000623178
MIR3681HG	MIR3681 host gene [Source:HGNC Symbol;Acc:HGNC:52001]	-2.60167	1.40384e-06	1.53609e-05
PSMC1P10	proteasome 26S subunit, ATPase 1 pseudogene 10 [Source:HGNC Symbol;Acc:HGNC:39785]	1.05662	0.0164847	0.0364792
KLHL29	kelch like family member 29 [Source:HGNC Symbol;Acc:HGNC:29404]	-0.547163	0.0261171	0.0533994
TP53I3	tumor protein p53 inducible protein 3 [Source:HGNC Symbol;Acc:HGNC:19373]	-1.18185	5.48085e-08	1.16568e-06
PTRHD1	peptidyl-tRNA hydrolase domain containing 1 [Source:HGNC Symbol;Acc:HGNC:33782]	-0.588337	1.57295e-06	1.68806e-05
DNAJC27-AS1	DNAJC27 antisense RNA 1 [Source:HGNC Symbol;Acc:HGNC:42943]	-0.618252	0.0318277	0.0630178
EFR3B	EFR3 homolog B [Source:HGNC Symbol;Acc:HGNC:29155]	-1.37112	4.36259e-06	3.82163e-05
CAD	carbamoyl-phosphate synthetase 2, aspartate transcarbamylase, and dihydroorotase [Source:HGNC Symbol;Acc:HGNC:1424]	-0.62073	2.23285e-05	0.000148617
RPL12P19	ribosomal protein L12 pseudogene 19 [Source:HGNC Symbol;Acc:HGNC:36248]	-1.07524	0.00232194	0.0070816
ATP6V1E2	ATPase H+ transporting V1 subunit E2 [Source:HGNC Symbol;Acc:HGNC:18125]	-1.08357	3.72604e-05	0.00022717
BCYRN1	brain cytoplasmic RNA 1 [Source:HGNC Symbol;Acc:HGNC:1022]	3.34001	5.78262e-05	0.000324666
ANXA4	annexin A4 [Source:HGNC Symbol;Acc:HGNC:542]	-0.569707	8.43198e-06	6.58464e-05
MXD1	MAX dimerization protein 1 [Source:HGNC Symbol;Acc:HGNC:6761]	-0.514201	0.0245484	0.0507317
RPS20P10	ribosomal protein S20 pseudogene 10 [Source:HGNC Symbol;Acc:HGNC:36800]	-0.550191	0.00270916	0.00808594
SMYD5	SMYD family member 5 [Source:HGNC Symbol;Acc:HGNC:16258]	0.872228	8.43114e-07	1.02272e-05
TLX2	T cell leukemia homeobox 2 [Source:HGNC Symbol;Acc:HGNC:5057]	0.992653	8.99518e-07	1.0759e-05
LOXL3	lysyl oxidase like 3 [Source:HGNC Symbol;Acc:HGNC:13869]	-0.838807	1.04859e-05	7.89575e-05
C2orf68	chromosome 2 open reading frame 68 [Source:HGNC Symbol;Acc:HGNC:34353]	-0.907541	7.61813e-06	6.07088e-05
MRPS5	mitochondrial ribosomal protein S5 [Source:HGNC Symbol;Acc:HGNC:14498]	-0.541371	4.66419e-06	4.04565e-05
ZNF514	zinc finger protein 514 [Source:HGNC Symbol;Acc:HGNC:25894]	-0.649204	0.0038315	0.0108556
CNNM4	cyclin and CBS domain divalent metal cation transport mediator 4 [Source:HGNC Symbol;Acc:HGNC:105]	-0.575914	0.005785	0.015332
TSGA10	testis specific 10 [Source:HGNC Symbol;Acc:HGNC:14927]	-0.75392	0.00212505	0.00658427
FHL2	four and a half LIM domains 2 [Source:HGNC Symbol;Acc:HGNC:3703]	-0.514482	3.33971e-05	0.000206557
TMEM177	transmembrane protein 177 [Source:HGNC Symbol;Acc:HGNC:28143]	-1.41566	2.61951e-06	2.51873e-05
SFT2D3	SFT2 domain containing 3 [Source:HGNC Symbol;Acc:HGNC:28767]	-1.0023	0.000113318	0.000563775
MGAT5	alpha-1,6-mannosylglycoprotein 6-beta-N-acetylglucosaminyltransferase [Source:HGNC Symbol;Acc:HGNC:7049]	-0.511773	2.99075e-05	0.000189164
FAM133DP	family with sequence similarity 133 member D, pseudogene [Source:HGNC Symbol;Acc:HGNC:44192]	0.600295	0.0394121	0.0754865
BBS5	Bardet-Biedl syndrome 5 [Source:HGNC Symbol;Acc:HGNC:970]	-4.90279	1.74212e-09	7.77059e-08
EIF2S2P4	eukaryotic translation initiation factor 2 subunit 2 beta pseudogene 4 [Source:HGNC Symbol;Acc:HGNC:37626]	-1.09555	0.00152246	0.0049714
RPS15P4	ribosomal protein S15 pseudogene 4 [Source:HGNC Symbol;Acc:HGNC:35712]	-0.576452	4.14276e-05	0.000247324
CHN1	chimerin 1 [Source:HGNC Symbol;Acc:HGNC:1943]	-1.12516	0.000316868	0.00132546
HAGLR	HOXD antisense growth-associated long non-coding RNA [Source:HGNC Symbol;Acc:HGNC:43755]	-2.479	7.51633e-07	9.35608e-06
LINC01117	long intergenic non-protein coding RNA 1117 [Source:HGNC Symbol;Acc:HGNC:49260]	-2.62384	0.00300398	0.00882037
UBE2E3	ubiquitin conjugating enzyme E2 E3 [Source:HGNC Symbol;Acc:HGNC:12479]	-0.539909	6.98189e-06	5.64626e-05
MFSD6	major facilitator superfamily domain containing 6 [Source:HGNC Symbol;Acc:HGNC:24711]	0.869091	4.77037e-05	0.000276535
CCDC150	coiled-coil domain containing 150 [Source:HGNC Symbol;Acc:HGNC:26834]	-0.545496	0.0165111	0.0365126
FTCDNL1	formiminotransferase cyclodeaminase N-terminal like [Source:HGNC Symbol;Acc:HGNC:48661]	-1.21696	0.000147544	0.000703273
CASP10	caspase 10 [Source:HGNC Symbol;Acc:HGNC:1500]	0.867252	0.00799609	0.0200386
BMPR2	bone morphogenetic protein receptor type 2 [Source:HGNC Symbol;Acc:HGNC:1078]	0.65166	1.94666e-06	1.99416e-05
IKZF2	IKAROS family zinc finger 2 [Source:HGNC Symbol;Acc:HGNC:13177]	-2.39972	0.000182717	0.000842493
MREG	melanoregulin [Source:HGNC Symbol;Acc:HGNC:25478]	-0.532289	0.0110814	0.0261388
PECR	peroxisomal trans-2-enoyl-CoA reductase [Source:HGNC Symbol;Acc:HGNC:18281]	-0.503097	0.00503008	0.0137044
BCS1L	BCS1 homolog, ubiquinol-cytochrome c reductase complex chaperone [Source:HGNC Symbol;Acc:HGNC:1020]	0.806155	4.65676e-05	0.00027067
PAX3	paired box 3 [Source:HGNC Symbol;Acc:HGNC:8617]	1.08881	0.000265689	0.00114608
KCNE4	potassium voltage-gated channel subfamily E regulatory subunit 4 [Source:HGNC Symbol;Acc:HGNC:6244]	-1.70175	0.000792198	0.00286342
SCG2	secretogranin II [Source:HGNC Symbol;Acc:HGNC:10575]	-2.13671	0.00113205	0.00388001
SP110	SP110 nuclear body protein [Source:HGNC Symbol;Acc:HGNC:5401]	0.699137	2.08442e-05	0.000140117
SP140L	SP140 nuclear body protein like [Source:HGNC Symbol;Acc:HGNC:25105]	0.508492	1.84908e-05	0.000127023
HDAC4-AS1	HDAC4 antisense RNA 1 [Source:HGNC Symbol;Acc:HGNC:54064]	-1.35009	3.1104e-05	0.00019548
CAPN10	calpain 10 [Source:HGNC Symbol;Acc:HGNC:1477]	-0.500193	0.00265091	0.00793604
ANO7	anoctamin 7 [Source:HGNC Symbol;Acc:HGNC:31677]	-0.860224	0.00558541	0.0149076
RFTN1	raftlin, lipid raft linker 1 [Source:HGNC Symbol;Acc:HGNC:30278]	1.62023	8.72861e-09	2.77544e-07
PLCL2	phospholipase C like 2 [Source:HGNC Symbol;Acc:HGNC:9064]	-0.833794	0.000644984	0.00241389
NEK10	NIMA related kinase 10 [Source:HGNC Symbol;Acc:HGNC:18592]	0.527371	0.00270535	0.0080802
LINC02084	long intergenic non-protein coding RNA 2084 [Source:HGNC Symbol;Acc:HGNC:52934]	-1.90661	5.77412e-07	7.63896e-06
XYLB	xylulokinase [Source:HGNC Symbol;Acc:HGNC:12839]	-0.713888	0.00880826	0.0217222
ANO10	anoctamin 10 [Source:HGNC Symbol;Acc:HGNC:25519]	-0.783714	5.54032e-08	1.17638e-06
SLC26A6	solute carrier family 26 member 6 [Source:HGNC Symbol;Acc:HGNC:14472]	0.553403	0.000784999	0.0028438
QRICH1	glutamine rich 1 [Source:HGNC Symbol;Acc:HGNC:24713]	-0.576111	6.37966e-06	5.25004e-05
CCDC71	coiled-coil domain containing 71 [Source:HGNC Symbol;Acc:HGNC:25760]	0.680859	0.000323512	0.00134798
RBM15B	RNA binding motif protein 15B [Source:HGNC Symbol;Acc:HGNC:24303]	0.585896	0.000119591	0.000590645
CACNA2D3	calcium voltage-gated channel auxiliary subunit alpha2delta 3 [Source:HGNC Symbol;Acc:HGNC:15460]	2.0046	4.41914e-05	0.000259833
SPATA12	spermatogenesis associated 12 [Source:HGNC Symbol;Acc:HGNC:23221]	-0.80175	0.0106215	0.02523
KCTD6	potassium channel tetramerization domain containing 6 [Source:HGNC Symbol;Acc:HGNC:22235]	-0.896265	0.00523262	0.0141572
CFAP20DC	CFAP20 domain containing [Source:HGNC Symbol;Acc:HGNC:24763]	-1.12752	0.0432635	0.0814304
ATXN7	ataxin 7 [Source:HGNC Symbol;Acc:HGNC:10560]	0.84636	9.36794e-08	1.79881e-06
FOXP1	forkhead box P1 [Source:HGNC Symbol;Acc:HGNC:3823]	0.55118	2.38189e-06	2.33392e-05
EIF4E3	eukaryotic translation initiation factor 4E family member 3 [Source:HGNC Symbol;Acc:HGNC:31837]	0.972912	0.000735118	0.00269887
VGLL3	vestigial like family member 3 [Source:HGNC Symbol;Acc:HGNC:24327]	-0.769991	3.1911e-05	0.000199579
LNP1	leukemia NUP98 fusion partner 1 [Source:HGNC Symbol;Acc:HGNC:28014]	-0.655062	0.00089303	0.00317868
TFG	trafficking from ER to golgi regulator [Source:HGNC Symbol;Acc:HGNC:11758]	-0.609909	2.31021e-07	3.70499e-06
DZIP3	DAZ interacting zinc finger protein 3 [Source:HGNC Symbol;Acc:HGNC:30938]	-0.512583	0.00880334	0.0217184
TAGLN3	transgelin 3 [Source:HGNC Symbol;Acc:HGNC:29868]	1.44729	1.7686e-08	4.773e-07
SPICE1	spindle and centriole associated protein 1 [Source:HGNC Symbol;Acc:HGNC:25083]	-0.789216	0.00034088	0.00140983
MYLK-AS1	MYLK antisense RNA 1 [Source:HGNC Symbol;Acc:HGNC:42440]	-1.2436	0.000772263	0.00280398
KALRN	kalirin RhoGEF kinase [Source:HGNC Symbol;Acc:HGNC:4814]	1.63005	8.21508e-07	1.00315e-05
EEFSEC	eukaryotic elongation factor, selenocysteine-tRNA specific [Source:HGNC Symbol;Acc:HGNC:24614]	0.787098	0.00175536	0.00561947
H1-10-AS1	H1-10 antisense RNA 1 [Source:HGNC Symbol;Acc:HGNC:27953]	0.882668	0.00355886	0.0102093
IFT122	intraflagellar transport 122 [Source:HGNC Symbol;Acc:HGNC:13556]	0.636837	0.000362051	0.00148165
RNA5SP141	RNA, 5S ribosomal pseudogene 141 [Source:HGNC Symbol;Acc:HGNC:43041]	4.76373	2.33585e-06	2.3011e-05
PXYLP1	2-phosphoxylose phosphatase 1 [Source:HGNC Symbol;Acc:HGNC:26303]	-0.762318	0.0023071	0.00704302
MBNL1-AS1	MBNL1 antisense RNA 1 [Source:HGNC Symbol;Acc:HGNC:44584]	-0.968919	0.018435	0.0400533
ARHGEF26	Rho guanine nucleotide exchange factor 26 [Source:HGNC Symbol;Acc:HGNC:24490]	0.79285	0.000537386	0.00205883
LRRC34	leucine rich repeat containing 34 [Source:HGNC Symbol;Acc:HGNC:28408]	-1.3216	3.30973e-05	0.000205395
NLGN1	neuroligin 1 [Source:HGNC Symbol;Acc:HGNC:14291]	1.19937	0.000771324	0.00280216
YEATS2	YEATS domain containing 2 [Source:HGNC Symbol;Acc:HGNC:25489]	0.589816	2.46862e-06	2.39878e-05
EIF2S2P2	eukaryotic translation initiation factor 2 subunit 2 beta pseudogene 2 [Source:HGNC Symbol;Acc:HGNC:24654]	-0.678416	0.00496638	0.0135568
PLAAT1	phospholipase A and acyltransferase 1 [Source:HGNC Symbol;Acc:HGNC:14922]	-1.94268	1.47591e-05	0.000105155
TM4SF19	transmembrane 4 L six family member 19 [Source:HGNC Symbol;Acc:HGNC:25167]	-2.49904	0.00272468	0.0081247
LINC01063	long intergenic non-protein coding RNA 1063 [Source:HGNC Symbol;Acc:HGNC:49092]	-1.18227	0.0190582	0.0411812
PIGZ	phosphatidylinositol glycan anchor biosynthesis class Z [Source:HGNC Symbol;Acc:HGNC:30596]	-1.75493	0.0137134	0.0313123
MELTF-AS1	MELTF antisense RNA 1 [Source:HGNC Symbol;Acc:HGNC:40373]	-1.04491	0.000910988	0.00322296
LRCH3	leucine rich repeats and calponin homology domain containing 3 [Source:HGNC Symbol;Acc:HGNC:28637]	-0.523353	4.16488e-05	0.000247925
WFS1	wolframin ER transmembrane glycoprotein [Source:HGNC Symbol;Acc:HGNC:12762]	0.678986	4.01473e-06	3.58147e-05
FAM200B	family with sequence similarity 200 member B [Source:HGNC Symbol;Acc:HGNC:27740]	-0.889406	1.17672e-08	3.39689e-07
LAP3	leucine aminopeptidase 3 [Source:HGNC Symbol;Acc:HGNC:18449]	-0.508374	0.0012824	0.00430459
SEPSECS-AS1	SEPSECS antisense RNA 1 (head to head) [Source:HGNC Symbol;Acc:HGNC:27737]	-0.915042	0.00204994	0.00640094
GUF1	GTP binding elongation factor GUF1 [Source:HGNC Symbol;Acc:HGNC:25799]	-0.720369	0.00104165	0.00361162
LNX1	ligand of numb-protein X 1 [Source:HGNC Symbol;Acc:HGNC:6657]	-1.22243	1.6186e-07	2.8035e-06
PPAT	phosphoribosyl pyrophosphate amidotransferase [Source:HGNC Symbol;Acc:HGNC:9238]	-0.62441	0.000962654	0.00337968
SLC4A4	solute carrier family 4 member 4 [Source:HGNC Symbol;Acc:HGNC:11030]	1.01665	0.000568163	0.00216191
BTC	betacellulin [Source:HGNC Symbol;Acc:HGNC:1121]	1.02061	0.0162811	0.0361346
SHROOM3	shroom family member 3 [Source:HGNC Symbol;Acc:HGNC:30422]	0.835768	0.00209742	0.00651911
HNRNPD-DT	HNRNPD divergent transcript [Source:HGNC Symbol;Acc:HGNC:55205]	-0.681843	0.0074955	0.018966
HPSE	heparanase [Source:HGNC Symbol;Acc:HGNC:5164]	-0.900587	0.00318714	0.0092776
SLC9B2	solute carrier family 9 member B2 [Source:HGNC Symbol;Acc:HGNC:25143]	-0.728427	0.0032657	0.0094808
PITX2	paired like homeodomain 2 [Source:HGNC Symbol;Acc:HGNC:9005]	0.717645	0.000192216	0.000877162
SCOC-AS1	SCOC antisense RNA 1 [Source:HGNC Symbol;Acc:HGNC:50601]	-0.527199	0.0187235	0.0405397
ZNF330	zinc finger protein 330 [Source:HGNC Symbol;Acc:HGNC:15462]	-0.725928	0.000873825	0.00311896
GLRB	glycine receptor beta [Source:HGNC Symbol;Acc:HGNC:4329]	-1.27029	0.00043927	0.00174109
GASK1B	golgi associated kinase 1B [Source:HGNC Symbol;Acc:HGNC:25312]	-1.26491	0.0075315	0.0190415
ANXA10	annexin A10 [Source:HGNC Symbol;Acc:HGNC:534]	-2.51608	0.000310627	0.0013053
TENM3	teneurin transmembrane protein 3 [Source:HGNC Symbol;Acc:HGNC:29944]	-0.972117	5.74224e-07	7.61071e-06
IRF2-DT	IRF2 divergent transcript [Source:HGNC Symbol;Acc:HGNC:54871]	-0.851807	0.0317211	0.0628646
LINC01060	long intergenic non-protein coding RNA 1060 [Source:HGNC Symbol;Acc:HGNC:49081]	-5.63286	2.14662e-11	3.09837e-09
AHRR	aryl-hydrocarbon receptor repressor [Source:HGNC Symbol;Acc:HGNC:346]	0.503312	0.0009969	0.00347805
TPPP	tubulin polymerization promoting protein [Source:HGNC Symbol;Acc:HGNC:24164]	-2.66549	0.000154908	0.00073133
FBXL7	F-box and leucine rich repeat protein 7 [Source:HGNC Symbol;Acc:HGNC:13604]	-0.518437	0.000132773	0.000643868
GOLPH3-DT	GOLPH3 divergent transcript [Source:HGNC Symbol;Acc:HGNC:55231]	-0.561049	0.0376066	0.072624
LMBRD2	LMBR1 domain containing 2 [Source:HGNC Symbol;Acc:HGNC:25287]	0.725437	1.2977e-05	9.42352e-05
TTC33	tetratricopeptide repeat domain 33 [Source:HGNC Symbol;Acc:HGNC:29959]	-0.55634	0.0339638	0.0665706
ANXA2R	annexin A2 receptor [Source:HGNC Symbol;Acc:HGNC:33463]	-0.612227	0.0358012	0.0695661
NIM1K	NIM1 serine/threonine protein kinase [Source:HGNC Symbol;Acc:HGNC:28646]	1.70809	3.09071e-07	4.68592e-06
HMGCS1	3-hydroxy-3-methylglutaryl-CoA synthase 1 [Source:HGNC Symbol;Acc:HGNC:5007]	1.33719	7.40465e-09	2.42036e-07
ITGA2	integrin subunit alpha 2 [Source:HGNC Symbol;Acc:HGNC:6137]	1.81188	1.842e-13	1.02879e-10
MOCS2-DT	MOCS2 divergent transcript [Source:HGNC Symbol;Acc:HGNC:27417]	-0.548756	0.0293761	0.0589634
SNX18	sorting nexin 18 [Source:HGNC Symbol;Acc:HGNC:19245]	0.695748	6.619e-06	5.40889e-05
ELOVL7	ELOVL fatty acid elongase 7 [Source:HGNC Symbol;Acc:HGNC:26292]	-0.838024	3.67054e-06	3.34109e-05
SGTB	small glutamine rich tetratricopeptide repeat co-chaperone beta [Source:HGNC Symbol;Acc:HGNC:23567]	-0.766194	5.73164e-06	4.78267e-05
CDK7	cyclin dependent kinase 7 [Source:HGNC Symbol;Acc:HGNC:1778]	-0.680158	1.83478e-06	1.90897e-05
TMEM171	transmembrane protein 171 [Source:HGNC Symbol;Acc:HGNC:27031]	-1.69751	3.59952e-06	3.28872e-05
F2RL1	F2R like trypsin receptor 1 [Source:HGNC Symbol;Acc:HGNC:3538]	-0.533378	0.0206059	0.0439707
RASA1	RAS p21 protein activator 1 [Source:HGNC Symbol;Acc:HGNC:9871]	0.617529	2.46488e-05	0.000160649
C5orf63	chromosome 5 open reading frame 63 [Source:HGNC Symbol;Acc:HGNC:40051]	0.682427	0.000969284	0.00339646
FBN2	fibrillin 2 [Source:HGNC Symbol;Acc:HGNC:3604]	-3.09869	4.99651e-07	6.83974e-06
KLHL3	kelch like family member 3 [Source:HGNC Symbol;Acc:HGNC:6354]	0.535523	0.0141216	0.0320504
FAM13B	family with sequence similarity 13 member B [Source:HGNC Symbol;Acc:HGNC:1335]	0.742274	0.000999524	0.00348531
STING1	stimulator of interferon response cGAMP interactor 1 [Source:HGNC Symbol;Acc:HGNC:27962]	0.770729	0.0397839	0.0760626
IGIP	IgA inducing protein [Source:HGNC Symbol;Acc:HGNC:33847]	0.760967	0.016668	0.0368073
HARS2	histidyl-tRNA synthetase 2, mitochondrial [Source:HGNC Symbol;Acc:HGNC:4817]	0.526984	0.000850964	0.00304753
PCDHB5	protocadherin beta 5 [Source:HGNC Symbol;Acc:HGNC:8690]	2.5008	0.000329194	0.00136988
RPL35AP16	ribosomal protein L35a pseudogene 16 [Source:HGNC Symbol;Acc:HGNC:35485]	-0.957487	0.000813991	0.00293228
HMGXB3	HMG-box containing 3 [Source:HGNC Symbol;Acc:HGNC:28982]	0.842985	6.16277e-05	0.000343308
RPS14	ribosomal protein S14 [Source:HGNC Symbol;Acc:HGNC:10387]	0.530881	7.42367e-07	9.27669e-06
STK10	serine/threonine kinase 10 [Source:HGNC Symbol;Acc:HGNC:11388]	-0.864112	1.92289e-07	3.19788e-06
ERGIC1	endoplasmic reticulum-golgi intermediate compartment 1 [Source:HGNC Symbol;Acc:HGNC:29205]	0.537727	1.07973e-05	8.097e-05
LMAN2	lectin, mannose binding 2 [Source:HGNC Symbol;Acc:HGNC:16986]	0.570663	2.35262e-06	2.3123e-05
TMEM14B	transmembrane protein 14B [Source:HGNC Symbol;Acc:HGNC:21384]	0.515641	0.00708998	0.0181069
RNF182	ring finger protein 182 [Source:HGNC Symbol;Acc:HGNC:28522]	-0.646055	0.000200297	0.000904772
MYLIP	myosin regulatory light chain interacting protein [Source:HGNC Symbol;Acc:HGNC:21155]	1.83089	3.09052e-06	2.88314e-05
ALDH5A1	aldehyde dehydrogenase 5 family member A1 [Source:HGNC Symbol;Acc:HGNC:408]	-4.74134	1.30163e-08	3.6749e-07
TDP2	tyrosyl-DNA phosphodiesterase 2 [Source:HGNC Symbol;Acc:HGNC:17768]	0.846247	0.00113424	0.00388648
H2BC9	H2B clustered histone 9 [Source:HGNC Symbol;Acc:HGNC:4755]	1.76819	1.01126e-05	7.65958e-05
ZNF322	zinc finger protein 322 [Source:HGNC Symbol;Acc:HGNC:23640]	-0.945455	0.0160132	0.0356327
TOB2P1	transducer of ERBB2, 2 pseudogene 1 [Source:HGNC Symbol;Acc:HGNC:13986]	0.86983	0.00105233	0.00364276
IER3-AS1	IER3 antisense RNA 1 [Source:HGNC Symbol;Acc:HGNC:53629]	-1.45246	0.00117118	0.00398753
HLA-B	major histocompatibility complex, class I, B [Source:HGNC Symbol;Acc:HGNC:4932]	0.649398	3.15091e-07	4.75078e-06
MICA	MHC class I polypeptide-related sequence A [Source:HGNC Symbol;Acc:HGNC:7090]	0.575889	7.72645e-05	0.000414422
PPT2	palmitoyl-protein thioesterase 2 [Source:HGNC Symbol;Acc:HGNC:9326]	-0.908617	0.000853702	0.00305648
HLA-DQB1	major histocompatibility complex, class II, DQ beta 1 [Source:HGNC Symbol;Acc:HGNC:4944]	-1.83278	4.81418e-05	0.000278196
HLA-DMB	major histocompatibility complex, class II, DM beta [Source:HGNC Symbol;Acc:HGNC:4935]	-2.94462	4.2273e-06	3.7271e-05
ITPR3	inositol 1,4,5-trisphosphate receptor type 3 [Source:HGNC Symbol;Acc:HGNC:6182]	-0.990493	1.02614e-09	5.25169e-08
MOCS1	molybdenum cofactor synthesis 1 [Source:HGNC Symbol;Acc:HGNC:7190]	0.860403	0.000618107	0.00232782
TAF8	TATA-box binding protein associated factor 8 [Source:HGNC Symbol;Acc:HGNC:17300]	-0.528412	0.00230949	0.00704695
TRERF1	transcriptional regulating factor 1 [Source:HGNC Symbol;Acc:HGNC:18273]	-0.875752	0.00878269	0.0216883
RPL12P47	ribosomal protein L12 pseudogene 47 [Source:HGNC Symbol;Acc:HGNC:51939]	-0.862477	5.89859e-05	0.000330743
POLR1C	RNA polymerase I and III subunit C [Source:HGNC Symbol;Acc:HGNC:20194]	-0.522603	0.000251621	0.00109607
NFKBIE	NFKB inhibitor epsilon [Source:HGNC Symbol;Acc:HGNC:7799]	0.76055	0.000435365	0.00172934
CD2AP-DT	CD2AP divergent transcript [Source:HGNC Symbol;Acc:HGNC:55263]	-1.61204	0.000887553	0.00316182
TMEM14A	transmembrane protein 14A [Source:HGNC Symbol;Acc:HGNC:21076]	0.586813	0.000151683	0.000719277
FBXO9	F-box protein 9 [Source:HGNC Symbol;Acc:HGNC:13588]	0.553011	3.22263e-06	2.98256e-05
ZNF451	zinc finger protein 451 [Source:HGNC Symbol;Acc:HGNC:21091]	0.638579	8.70664e-07	1.04724e-05
BAG2	BAG cochaperone 2 [Source:HGNC Symbol;Acc:HGNC:938]	-1.32462	2.31441e-07	3.7071e-06
FAM135A	family with sequence similarity 135 member A [Source:HGNC Symbol;Acc:HGNC:21084]	0.708845	0.0263486	0.0537346
RWDD2A	RWD domain containing 2A [Source:HGNC Symbol;Acc:HGNC:21385]	-0.66127	0.0402528	0.0767534
LINC01611	long intergenic non-protein coding RNA 1611 [Source:HGNC Symbol;Acc:HGNC:51791]	-2.34705	0.000813398	0.00293097
SLC35A1	solute carrier family 35 member A1 [Source:HGNC Symbol;Acc:HGNC:11021]	0.591635	0.000394904	0.00159577
PRDM1	PR/SET domain 1 [Source:HGNC Symbol;Acc:HGNC:9346]	0.824337	0.000141513	0.00067882
SOBP	sine oculis binding protein homolog [Source:HGNC Symbol;Acc:HGNC:29256]	3.1441	3.14844e-09	1.24446e-07
AFG1L	AFG1 like ATPase [Source:HGNC Symbol;Acc:HGNC:16411]	-1.03774	0.000617087	0.00232475
HDAC2	histone deacetylase 2 [Source:HGNC Symbol;Acc:HGNC:4853]	0.6779	3.19351e-08	7.61628e-07
KPNA5	karyopherin subunit alpha 5 [Source:HGNC Symbol;Acc:HGNC:6398]	0.574084	0.0251113	0.0516952
HDDC2	HD domain containing 2 [Source:HGNC Symbol;Acc:HGNC:21078]	0.614208	9.37332e-07	1.11387e-05
L3MBTL3	L3MBTL histone methyl-lysine binding protein 3 [Source:HGNC Symbol;Acc:HGNC:23035]	0.901231	0.0158135	0.0352491
AKAP7	A-kinase anchoring protein 7 [Source:HGNC Symbol;Acc:HGNC:377]	0.61858	0.00211107	0.00654884
PDE7B	phosphodiesterase 7B [Source:HGNC Symbol;Acc:HGNC:8792]	1.22977	9.93814e-05	0.000509032
MAP3K5	mitogen-activated protein kinase kinase kinase 5 [Source:HGNC Symbol;Acc:HGNC:6857]	-0.772483	0.00623268	0.0162933
IFNGR1	interferon gamma receptor 1 [Source:HGNC Symbol;Acc:HGNC:5439]	-0.901055	0.00333621	0.00965248
ABRACL	ABRA C-terminal like [Source:HGNC Symbol;Acc:HGNC:21230]	-0.642119	9.63057e-06	7.35082e-05
AIG1	androgen induced 1 [Source:HGNC Symbol;Acc:HGNC:21607]	0.595804	9.3356e-07	1.11145e-05
STXBP5	syntaxin binding protein 5 [Source:HGNC Symbol;Acc:HGNC:19665]	0.577595	8.01424e-06	6.32377e-05
LATS1	large tumor suppressor kinase 1 [Source:HGNC Symbol;Acc:HGNC:6514]	0.663508	8.94105e-06	6.90245e-05
SYNE1	spectrin repeat containing nuclear envelope protein 1 [Source:HGNC Symbol;Acc:HGNC:17089]	0.787774	1.63051e-06	1.74111e-05
TIAM2	TIAM Rac1 associated GEF 2 [Source:HGNC Symbol;Acc:HGNC:11806]	0.70345	0.00557238	0.014879
TULP4	TUB like protein 4 [Source:HGNC Symbol;Acc:HGNC:15530]	0.626468	3.97312e-06	3.55176e-05
MAP3K4-AS1	MAP3K4 antisense RNA 1 [Source:HGNC Symbol;Acc:HGNC:55048]	1.39453	0.0122551	0.0284784
MAP3K4	mitogen-activated protein kinase kinase kinase 4 [Source:HGNC Symbol;Acc:HGNC:6856]	0.802382	1.1447e-08	3.3269e-07
AFDN	afadin, adherens junction formation factor [Source:HGNC Symbol;Acc:HGNC:7137]	1.07369	1.15924e-08	3.36155e-07
ERMARD	ER membrane associated RNA degradation [Source:HGNC Symbol;Acc:HGNC:21056]	0.81225	0.00212401	0.00658263
TBP	TATA-box binding protein [Source:HGNC Symbol;Acc:HGNC:11588]	0.773379	0.00239541	0.0072763
PDGFA	platelet derived growth factor subunit A [Source:HGNC Symbol;Acc:HGNC:8799]	0.920332	6.2253e-06	5.14278e-05
MICALL2	MICAL like 2 [Source:HGNC Symbol;Acc:HGNC:29672]	0.8952	7.67114e-07	9.50275e-06
MAFK	MAF bZIP transcription factor K [Source:HGNC Symbol;Acc:HGNC:6782]	1.41415	1.67328e-09	7.56866e-08
MAD1L1	mitotic arrest deficient 1 like 1 [Source:HGNC Symbol;Acc:HGNC:6762]	0.728169	2.3757e-05	0.000156104
LFNG	LFNG O-fucosylpeptide 3-beta-N-acetylglucosaminyltransferase [Source:HGNC Symbol;Acc:HGNC:6560]	1.57716	8.05109e-10	4.36389e-08
TNRC18	trinucleotide repeat containing 18 [Source:HGNC Symbol;Acc:HGNC:11962]	0.70089	0.000767182	0.00278869
USP42	ubiquitin specific peptidase 42 [Source:HGNC Symbol;Acc:HGNC:20068]	0.559636	6.1131e-05	0.000341236
TMEM106B	transmembrane protein 106B [Source:HGNC Symbol;Acc:HGNC:22407]	0.545606	5.1999e-05	0.000295828
ITGB8-AS1	ITGB8 antisense RNA 1 [Source:HGNC Symbol;Acc:HGNC:55257]	1.09423	0.0145641	0.0328922
DNAH11	dynein axonemal heavy chain 11 [Source:HGNC Symbol;Acc:HGNC:2942]	0.733141	0.00141862	0.00468956
CCDC126	coiled-coil domain containing 126 [Source:HGNC Symbol;Acc:HGNC:22398]	0.759218	0.0375808	0.072585
HOXA-AS2	HOXA cluster antisense RNA 2 [Source:HGNC Symbol;Acc:HGNC:43745]	1.07589	3.80208e-05	0.000231041
FKBP14	FKBP prolyl isomerase 14 [Source:HGNC Symbol;Acc:HGNC:18625]	0.52213	8.48652e-05	0.000446246
NOD1	nucleotide binding oligomerization domain containing 1 [Source:HGNC Symbol;Acc:HGNC:16390]	1.34252	0.000188873	0.000866215
ELMO1	engulfment and cell motility 1 [Source:HGNC Symbol;Acc:HGNC:16286]	2.80499	9.08424e-05	0.000471881
TRGV5	T cell receptor gamma variable 5 [Source:HGNC Symbol;Acc:HGNC:12290]	2.37268	0.000129383	0.000629327
INHBA	inhibin subunit beta A [Source:HGNC Symbol;Acc:HGNC:6066]	-2.65997	0.000122263	0.000601528
URGCP	upregulator of cell proliferation [Source:HGNC Symbol;Acc:HGNC:30890]	0.775464	9.73551e-07	1.14526e-05
POLM	DNA polymerase mu [Source:HGNC Symbol;Acc:HGNC:9185]	0.501862	0.0224187	0.0471498
CCM2	CCM2 scaffold protein [Source:HGNC Symbol;Acc:HGNC:21708]	0.610729	1.83346e-06	1.90897e-05
GTF2IP13	general transcription factor IIi pseudogene 13 [Source:HGNC Symbol;Acc:HGNC:51725]	-1.70371	0.0235731	0.0491671
ZNF117;ZNF117	zinc finger protein 117 [Source:HGNC Symbol;Acc:HGNC:12897];zinc finger protein 117 [Source:HGNC Symbol;Acc:HGNC:12897]	0.936579	3.22685e-06	2.98431e-05
POM121	POM121 transmembrane nucleoporin [Source:HGNC Symbol;Acc:HGNC:19702]	0.814803	0.000257155	0.00111526
GTF2I	general transcription factor IIi [Source:HGNC Symbol;Acc:HGNC:4659]	1.16937	2.22128e-05	0.000147924
NSUN5P1	NSUN5 pseudogene 1 [Source:HGNC Symbol;Acc:HGNC:19146]	1.33449	0.00350304	0.0100784
RHBDD2	rhomboid domain containing 2 [Source:HGNC Symbol;Acc:HGNC:23082]	0.781353	4.90042e-06	4.2164e-05
HSPB1	heat shock protein family B (small) member 1 [Source:HGNC Symbol;Acc:HGNC:5246]	0.82731	9.74958e-09	2.99625e-07
MAGI2	membrane associated guanylate kinase, WW and PDZ domain containing 2 [Source:HGNC Symbol;Acc:HGNC:18957]	-0.960717	0.011806	0.0276247
HGF	hepatocyte growth factor [Source:HGNC Symbol;Acc:HGNC:4893]	-1.54385	1.40558e-06	1.53669e-05
PCLO	piccolo presynaptic cytomatrix protein [Source:HGNC Symbol;Acc:HGNC:13406]	0.989638	8.49549e-07	1.02859e-05
GTPBP10;GTPBP10	GTP binding protein 10 [Source:HGNC Symbol;Acc:HGNC:25106];GTP binding protein 10 [Source:HGNC Symbol;Acc:HGNC:25106]	0.541914	0.0125367	0.0289859
AKAP9	A-kinase anchoring protein 9 [Source:HGNC Symbol;Acc:HGNC:379]	0.537038	0.000106147	0.00053531
PEX1	peroxisomal biogenesis factor 1 [Source:HGNC Symbol;Acc:HGNC:8850]	0.535131	0.00962428	0.0233359
CDK6	cyclin dependent kinase 6 [Source:HGNC Symbol;Acc:HGNC:1777]	1.26126	5.2072e-09	1.80788e-07
TFPI2	tissue factor pathway inhibitor 2 [Source:HGNC Symbol;Acc:HGNC:11761]	-0.754476	6.1914e-09	2.08753e-07
DYNC1I1	dynein cytoplasmic 1 intermediate chain 1 [Source:HGNC Symbol;Acc:HGNC:2963]	2.64801	3.84871e-05	0.00023332
ARPC1B	actin related protein 2/3 complex subunit 1B [Source:HGNC Symbol;Acc:HGNC:704]	0.758001	5.47945e-09	1.88206e-07
BUD31	BUD31 homolog [Source:HGNC Symbol;Acc:HGNC:29629]	0.541085	5.01549e-06	4.2924e-05
ZKSCAN5	zinc finger with KRAB and SCAN domains 5 [Source:HGNC Symbol;Acc:HGNC:12867]	0.748031	6.35247e-07	8.20964e-06
ZNF655	zinc finger protein 655 [Source:HGNC Symbol;Acc:HGNC:30899]	0.526242	6.13625e-05	0.000342072
ZNF3	zinc finger protein 3 [Source:HGNC Symbol;Acc:HGNC:13089]	0.66937	3.97003e-07	5.71098e-06
STAG3L5P-PVRIG2P-PILRB	STAG3L5P-PVRIG2P-PILRB readthrough [Source:HGNC Symbol;Acc:HGNC:48898]	1.00381	6.26969e-05	0.000347756
GNB2	G protein subunit beta 2 [Source:HGNC Symbol;Acc:HGNC:4398]	0.951159	2.48276e-06	2.4107e-05
CLDN15	claudin 15 [Source:HGNC Symbol;Acc:HGNC:2036]	0.702556	0.000668492	0.00249128
FBXL13	F-box and leucine rich repeat protein 13 [Source:HGNC Symbol;Acc:HGNC:21658]	0.648993	0.00748222	0.0189467
SRPK2	SRSF protein kinase 2 [Source:HGNC Symbol;Acc:HGNC:11306]	0.508395	0.000318829	0.00133178
CCDC71L	coiled-coil domain containing 71 like [Source:HGNC Symbol;Acc:HGNC:26685]	0.525741	3.36451e-05	0.000207617
PNPLA8	patatin like phospholipase domain containing 8 [Source:HGNC Symbol;Acc:HGNC:28900]	0.505215	9.19909e-05	0.000476883
DOCK4	dedicator of cytokinesis 4 [Source:HGNC Symbol;Acc:HGNC:19192]	1.1752	0.000244832	0.00107232
WASL-DT	WASL divergent transcript [Source:HGNC Symbol;Acc:HGNC:54820]	-1.29639	1.64804e-05	0.000114871
POT1-AS1;POT1-AS1	POT1 antisense RNA 1 [Source:HGNC Symbol;Acc:HGNC:49459];POT1 antisense RNA 1 [Source:HGNC Symbol;Acc:HGNC:49459]	1.52956	0.000226971	0.00100622
PTMAP10	prothymosin alpha pseudogene 10 [Source:HGNC Symbol;Acc:HGNC:53978]	0.96073	0.000342221	0.00141291
HIPK2	homeodomain interacting protein kinase 2 [Source:HGNC Symbol;Acc:HGNC:14402]	0.512817	1.49738e-05	0.000106332
KDM7A-DT	KDM7A divergent transcript [Source:HGNC Symbol;Acc:HGNC:48959]	-1.63665	0.00986074	0.0237612
ASIC3	acid sensing ion channel subunit 3 [Source:HGNC Symbol;Acc:HGNC:101]	0.703017	0.0132918	0.030485
LINC01006	long intergenic non-protein coding RNA 1006 [Source:HGNC Symbol;Acc:HGNC:48971]	-1.2442	0.00192124	0.00606097
PTPRN2-AS1	PTPRN2 antisense RNA 1 [Source:HGNC Symbol;Acc:HGNC:40488]	3.36586	6.94783e-06	5.62748e-05
LINC00685	long intergenic non-protein coding RNA 685 [Source:HGNC Symbol;Acc:HGNC:27560]	0.618832	0.0400634	0.0764716
PRPS2	phosphoribosyl pyrophosphate synthetase 2 [Source:HGNC Symbol;Acc:HGNC:9465]	-1.63304	3.43535e-11	4.37608e-09
TXLNG	taxilin gamma [Source:HGNC Symbol;Acc:HGNC:18578]	-0.638589	2.28404e-05	0.000151319
TMEM47	transmembrane protein 47 [Source:HGNC Symbol;Acc:HGNC:18515]	3.74163	1.94324e-10	1.49479e-08
CXorf38	chromosome X open reading frame 38 [Source:HGNC Symbol;Acc:HGNC:28589]	0.567778	0.000776469	0.00281766
LINC01204	long intergenic non-protein coding RNA 1204 [Source:HGNC Symbol;Acc:HGNC:49635]	0.893247	0.000781149	0.00283138
MIR222HG	miR222/221 cluster host gene [Source:HGNC Symbol;Acc:HGNC:49555]	0.595251	0.00425609	0.0118572
SLC38A5	solute carrier family 38 member 5 [Source:HGNC Symbol;Acc:HGNC:18070]	1.35235	8.2902e-05	0.000438255
PRAF2	PRA1 domain family member 2 [Source:HGNC Symbol;Acc:HGNC:28911]	0.598671	8.04833e-08	1.58329e-06
CLCN5	chloride voltage-gated channel 5 [Source:HGNC Symbol;Acc:HGNC:2023]	-1.13386	0.000363925	0.00148743
MAGEH1	MAGE family member H1 [Source:HGNC Symbol;Acc:HGNC:24092]	-0.664798	1.21922e-05	8.95934e-05
RRAGB	Ras related GTP binding B [Source:HGNC Symbol;Acc:HGNC:19901]	-0.972317	0.00761057	0.0192044
ZC3H12B	zinc finger CCCH-type containing 12B [Source:HGNC Symbol;Acc:HGNC:17407]	-0.858776	0.00228625	0.00699434
FOXO4	forkhead box O4 [Source:HGNC Symbol;Acc:HGNC:7139]	-0.907009	0.000137646	0.000663979
NAP1L2	nucleosome assembly protein 1 like 2 [Source:HGNC Symbol;Acc:HGNC:7638]	4.00664	2.13942e-06	2.15553e-05
TTC3P1	tetratricopeptide repeat domain 3 pseudogene 1 [Source:HGNC Symbol;Acc:HGNC:23318]	-1.03177	0.0228983	0.0480247
ATRX	ATRX chromatin remodeler [Source:HGNC Symbol;Acc:HGNC:886]	0.562153	2.16468e-05	0.000144455
SYTL4	synaptotagmin like 4 [Source:HGNC Symbol;Acc:HGNC:15588]	-0.617892	0.00244924	0.00741003
BHLHB9	basic helix-loop-helix family member b9 [Source:HGNC Symbol;Acc:HGNC:29353]	0.73153	4.95829e-05	0.00028473
SLC25A53	solute carrier family 25 member 53 [Source:HGNC Symbol;Acc:HGNC:31894]	-0.66126	0.00998265	0.024001
DOCK11	dedicator of cytokinesis 11 [Source:HGNC Symbol;Acc:HGNC:23483]	-0.694145	0.000429316	0.00170955
PGRMC1	progesterone receptor membrane component 1 [Source:HGNC Symbol;Acc:HGNC:16090]	1.11156	2.29445e-10	1.7338e-08
MOSPD1	motile sperm domain containing 1 [Source:HGNC Symbol;Acc:HGNC:25235]	0.721198	1.72173e-06	1.82185e-05
RPL12P50	ribosomal protein L12 pseudogene 50 [Source:HGNC Symbol;Acc:HGNC:51942]	-0.770723	1.8138e-06	1.89431e-05
BCAP31	B cell receptor associated protein 31 [Source:HGNC Symbol;Acc:HGNC:16695]	0.652939	0.00144578	0.00476014
ABCD1	ATP binding cassette subfamily D member 1 [Source:HGNC Symbol;Acc:HGNC:61]	0.609414	0.00984523	0.0237283
IDH3G	isocitrate dehydrogenase (NAD(+)) 3 non-catalytic subunit gamma [Source:HGNC Symbol;Acc:HGNC:5386]	0.541086	4.41456e-06	3.86232e-05
ATP6V1B2	ATPase H+ transporting V1 subunit B2 [Source:HGNC Symbol;Acc:HGNC:854]	-0.870062	3.17682e-08	7.59952e-07
NUDT18	nudix hydrolase 18 [Source:HGNC Symbol;Acc:HGNC:26194]	0.630776	0.0141547	0.03212
PPP3CC	protein phosphatase 3 catalytic subunit gamma [Source:HGNC Symbol;Acc:HGNC:9316]	-0.765847	4.32749e-05	0.000255591
TNFRSF10B	TNF receptor superfamily member 10b [Source:HGNC Symbol;Acc:HGNC:11905]	-0.734449	5.31667e-07	7.15161e-06
FBXO16	F-box protein 16 [Source:HGNC Symbol;Acc:HGNC:13618]	-0.752422	0.0384059	0.0739229
DCTN6-DT	DCTN6 divergent transcript [Source:HGNC Symbol;Acc:HGNC:55241]	-1.03529	2.28716e-05	0.000151448
ASH2L	ASH2 like, histone lysine methyltransferase complex subunit [Source:HGNC Symbol;Acc:HGNC:744]	0.53348	0.00586802	0.0154945
KAT6A	lysine acetyltransferase 6A [Source:HGNC Symbol;Acc:HGNC:13013]	0.548755	0.000203787	0.000919189
TMEM68	transmembrane protein 68 [Source:HGNC Symbol;Acc:HGNC:26510]	-0.626423	0.00830675	0.02068
YTHDF3-DT	YTHDF3 divergent transcript [Source:HGNC Symbol;Acc:HGNC:48728]	-1.62488	0.00354772	0.0101819
MSC	musculin [Source:HGNC Symbol;Acc:HGNC:7321]	0.99573	8.58922e-07	1.037e-05
PKIA	cAMP-dependent protein kinase inhibitor alpha [Source:HGNC Symbol;Acc:HGNC:9017]	0.586442	0.000687956	0.00255271
FABP5	fatty acid binding protein 5 [Source:HGNC Symbol;Acc:HGNC:3560]	1.0068	0.000208484	0.000937085
OSGIN2	oxidative stress induced growth inhibitor family member 2 [Source:HGNC Symbol;Acc:HGNC:1355]	-0.5751	0.000249302	0.00108819
CFAP418	cilia and flagella associated protein 418 [Source:HGNC Symbol;Acc:HGNC:27232]	-0.689432	0.00829743	0.0206688
LAPTM4B	lysosomal protein transmembrane 4 beta [Source:HGNC Symbol;Acc:HGNC:13646]	-1.76799	8.09335e-12	1.68227e-09
EIF3E	eukaryotic translation initiation factor 3 subunit E [Source:HGNC Symbol;Acc:HGNC:3277]	-0.907114	2.11382e-08	5.48569e-07
EMC2	ER membrane protein complex subunit 2 [Source:HGNC Symbol;Acc:HGNC:28963]	-0.599555	0.000173306	0.000805279
EIF3H	eukaryotic translation initiation factor 3 subunit H [Source:HGNC Symbol;Acc:HGNC:3273]	-0.62163	6.73379e-07	8.56458e-06
ZHX2	zinc fingers and homeoboxes 2 [Source:HGNC Symbol;Acc:HGNC:18513]	-0.832812	3.86881e-06	3.47785e-05
ZNF572	zinc finger protein 572 [Source:HGNC Symbol;Acc:HGNC:26758]	-1.6192	0.000138146	0.000665651
NSMCE2	NSE2 (MMS21) homolog, SMC5-SMC6 complex SUMO ligase [Source:HGNC Symbol;Acc:HGNC:26513]	-0.557488	1.45808e-06	1.58733e-05
TMEM71	transmembrane protein 71 [Source:HGNC Symbol;Acc:HGNC:26572]	-1.31516	0.000157006	0.000740145
DENND3	DENN domain containing 3 [Source:HGNC Symbol;Acc:HGNC:29134]	1.2549	0.00794492	0.0199181
LY6K	lymphocyte antigen 6 family member K [Source:HGNC Symbol;Acc:HGNC:24225]	-2.63171	0.00144348	0.00475582
GFUS	GDP-L-fucose synthase [Source:HGNC Symbol;Acc:HGNC:12390]	0.684163	5.81209e-07	7.68129e-06
ZNF34	zinc finger protein 34 [Source:HGNC Symbol;Acc:HGNC:13098]	0.620917	0.0353328	0.0687706
ZNF16	zinc finger protein 16 [Source:HGNC Symbol;Acc:HGNC:12947]	-0.805916	0.00345133	0.00994299
VLDLR	very low density lipoprotein receptor [Source:HGNC Symbol;Acc:HGNC:12698]	-0.510261	8.18355e-05	0.000433867
GLIS3	GLIS family zinc finger 3 [Source:HGNC Symbol;Acc:HGNC:28510]	0.710183	6.59767e-06	5.39818e-05
RIC1	RIC1 homolog, RAB6A GEF complex partner 1 [Source:HGNC Symbol;Acc:HGNC:17686]	-0.619585	0.00126397	0.00425567
ERMP1	endoplasmic reticulum metallopeptidase 1 [Source:HGNC Symbol;Acc:HGNC:23703]	-0.50777	0.000678531	0.0025243
UHRF2	ubiquitin like with PHD and ring finger domains 2 [Source:HGNC Symbol;Acc:HGNC:12557]	-0.636979	0.0011906	0.00404723
DMAC1	distal membrane arm assembly component 1 [Source:HGNC Symbol;Acc:HGNC:30536]	-0.739434	1.80402e-06	1.8887e-05
CCDC171	coiled-coil domain containing 171 [Source:HGNC Symbol;Acc:HGNC:29828]	-1.12032	0.0056921	0.0151232
BNC2-AS1	BNC2 antisense RNA 1 [Source:HGNC Symbol;Acc:HGNC:53727]	-0.558951	0.00539055	0.0144899
ADAMTSL1	ADAMTS like 1 [Source:HGNC Symbol;Acc:HGNC:14632]	-0.705386	0.000288255	0.00122776
SLC24A2	solute carrier family 24 member 2 [Source:HGNC Symbol;Acc:HGNC:10976]	-1.12535	0.0186026	0.0403322
DDX58	DExD/H-box helicase 58 [Source:HGNC Symbol;Acc:HGNC:19102]	-1.43429	0.00126418	0.00425567
PIGO	phosphatidylinositol glycan anchor biosynthesis class O [Source:HGNC Symbol;Acc:HGNC:23215]	-0.593653	0.000406994	0.00163383
ATP8B5P	ATPase phospholipid transporting 8B5, pseudogene [Source:HGNC Symbol;Acc:HGNC:27245]	-0.673569	0.000106226	0.00053531
CLTA	clathrin light chain A [Source:HGNC Symbol;Acc:HGNC:2090]	-0.520321	2.55623e-05	0.000165466
FBXO10	F-box protein 10 [Source:HGNC Symbol;Acc:HGNC:13589]	-1.04632	0.000232631	0.00102752
FRG1JP	FSHD region gene 1 family member J, pseudogene [Source:HGNC Symbol;Acc:HGNC:51768]	1.22891	0.000719997	0.00265093
PABIR1	PP2A Aalpha (PPP2R1A) and B55A (PPP2R2A) interacting phosphatase regulator 1 [Source:HGNC Symbol;Acc:HGNC:23490]	-0.621108	5.3684e-05	0.000304604
KLF9	Kruppel like factor 9 [Source:HGNC Symbol;Acc:HGNC:1123]	1.26664	1.20819e-06	1.36623e-05
OSTF1	osteoclast stimulating factor 1 [Source:HGNC Symbol;Acc:HGNC:8510]	-0.537656	0.00604386	0.0158837
IDNK	IDNK gluconokinase [Source:HGNC Symbol;Acc:HGNC:31367]	-1.15729	0.000107267	0.000539107
AGTPBP1	ATP/GTP binding carboxypeptidase 1 [Source:HGNC Symbol;Acc:HGNC:17258]	-1.21493	3.93074e-07	5.67351e-06
NAA35	N-alpha-acetyltransferase 35, NatC auxiliary subunit [Source:HGNC Symbol;Acc:HGNC:24340]	-0.54856	3.27789e-05	0.000203876
CDK20	cyclin dependent kinase 20 [Source:HGNC Symbol;Acc:HGNC:21420]	-0.996962	3.78948e-05	0.0002306
SEMA4D	semaphorin 4D [Source:HGNC Symbol;Acc:HGNC:10732]	0.590248	0.000620939	0.00233692
SPTLC1	serine palmitoyltransferase long chain base subunit 1 [Source:HGNC Symbol;Acc:HGNC:11277]	-0.947485	0.00135856	0.00451657
LINC00475	long intergenic non-protein coding RNA 475 [Source:HGNC Symbol;Acc:HGNC:23569]	-2.02444	0.000220553	0.000982054
NINJ1	ninjurin 1 [Source:HGNC Symbol;Acc:HGNC:7824]	-1.07046	1.10835e-10	9.68558e-09
FANCC	FA complementation group C [Source:HGNC Symbol;Acc:HGNC:3584]	-0.761427	0.000386526	0.00156684
PTCH1	patched 1 [Source:HGNC Symbol;Acc:HGNC:9585]	-1.94692	0.000279265	0.00119539
CDC14B	cell division cycle 14B [Source:HGNC Symbol;Acc:HGNC:1719]	-0.744177	0.00536723	0.0144514
TMOD1	tropomodulin 1 [Source:HGNC Symbol;Acc:HGNC:11871]	-1.19265	0.000397565	0.00160299
ANKS6	ankyrin repeat and sterile alpha motif domain containing 6 [Source:HGNC Symbol;Acc:HGNC:26724]	-0.574942	0.000305233	0.00128642
TEX10	testis expressed 10 [Source:HGNC Symbol;Acc:HGNC:25988]	-1.17349	2.33784e-10	1.75625e-08
FSD1L	fibronectin type III and SPRY domain containing 1 like [Source:HGNC Symbol;Acc:HGNC:13753]	-1.34858	0.000209165	0.000939817
SLC31A2	solute carrier family 31 member 2 [Source:HGNC Symbol;Acc:HGNC:11017]	-0.574187	0.00548799	0.0147025
PSMD5	proteasome 26S subunit, non-ATPase 5 [Source:HGNC Symbol;Acc:HGNC:9563]	-0.529208	0.0253649	0.0521174
PDCL	phosducin like [Source:HGNC Symbol;Acc:HGNC:8770]	-0.815584	1.33308e-05	9.62759e-05
ZNF79	zinc finger protein 79 [Source:HGNC Symbol;Acc:HGNC:13153]	-1.43249	0.00215156	0.00664877
CIZ1	CDKN1A interacting zinc finger protein 1 [Source:HGNC Symbol;Acc:HGNC:16744]	-0.865056	7.38322e-09	2.41951e-07
DNM1	dynamin 1 [Source:HGNC Symbol;Acc:HGNC:2972]	0.753083	1.36863e-06	1.50913e-05
ASB6	ankyrin repeat and SOCS box containing 6 [Source:HGNC Symbol;Acc:HGNC:17181]	-0.908666	5.32228e-08	1.1395e-06
FAM78A	family with sequence similarity 78 member A [Source:HGNC Symbol;Acc:HGNC:25465]	-1.10373	0.0190451	0.0411665
RALGDS	ral guanine nucleotide dissociation stimulator [Source:HGNC Symbol;Acc:HGNC:9842]	0.764998	0.0002493	0.00108819
VAV2	vav guanine nucleotide exchange factor 2 [Source:HGNC Symbol;Acc:HGNC:12658]	-0.981737	4.20299e-06	3.71843e-05
NOTCH1	notch receptor 1 [Source:HGNC Symbol;Acc:HGNC:7881]	-1.5791	1.72236e-09	7.70944e-08
NPDC1	neural proliferation, differentiation and control 1 [Source:HGNC Symbol;Acc:HGNC:7899]	-2.43896	3.96809e-09	1.47751e-07
MRPL41	mitochondrial ribosomal protein L41 [Source:HGNC Symbol;Acc:HGNC:14492]	-0.521891	3.20227e-05	0.000200177
PSMD13	proteasome 26S subunit, non-ATPase 13 [Source:HGNC Symbol;Acc:HGNC:9558]	0.544401	1.26879e-05	9.25543e-05
RASSF7	Ras association domain family member 7 [Source:HGNC Symbol;Acc:HGNC:1166]	1.33476	7.96589e-08	1.56947e-06
TSSC4	tumor suppressing subtransferable candidate 4 [Source:HGNC Symbol;Acc:HGNC:12386]	0.608939	1.29244e-06	1.44246e-05
RHOG	ras homolog family member G [Source:HGNC Symbol;Acc:HGNC:672]	0.697423	1.32458e-07	2.39319e-06
TRIM6	tripartite motif containing 6 [Source:HGNC Symbol;Acc:HGNC:16277]	0.839952	0.00722311	0.018403
TRIM22	tripartite motif containing 22 [Source:HGNC Symbol;Acc:HGNC:16379]	-0.620125	4.62341e-05	0.000269598
ZNF215	zinc finger protein 215 [Source:HGNC Symbol;Acc:HGNC:13007]	0.579696	0.000898191	0.00319086
PPFIBP2	PPFIA binding protein 2 [Source:HGNC Symbol;Acc:HGNC:9250]	-4.53872	1.08031e-08	3.2054e-07
NRIP3	nuclear receptor interacting protein 3 [Source:HGNC Symbol;Acc:HGNC:1167]	1.1852	3.60298e-11	4.53763e-09
EIF4G2	eukaryotic translation initiation factor 4 gamma 2 [Source:HGNC Symbol;Acc:HGNC:3297]	0.58562	1.62514e-07	2.80976e-06
CYP2R1	cytochrome P450 family 2 subfamily R member 1 [Source:HGNC Symbol;Acc:HGNC:20580]	-0.870549	1.92031e-05	0.000131075
NCR3LG1	natural killer cell cytotoxicity receptor 3 ligand 1 [Source:HGNC Symbol;Acc:HGNC:42400]	-1.96274	0.000306749	0.00129154
SPTY2D1OS	SPTY2D1 opposite strand [Source:HGNC Symbol;Acc:HGNC:44122]	-0.824845	0.00140532	0.00465396
LMO2	LIM domain only 2 [Source:HGNC Symbol;Acc:HGNC:6642]	-3.12167	9.39775e-09	2.92257e-07
CREB3L1	cAMP responsive element binding protein 3 like 1 [Source:HGNC Symbol;Acc:HGNC:18856]	1.0934	1.4689e-11	2.51593e-09
MYRF	myelin regulatory factor [Source:HGNC Symbol;Acc:HGNC:1181]	1.93998	0.000145503	0.000695364
B3GAT3	beta-1,3-glucuronyltransferase 3 [Source:HGNC Symbol;Acc:HGNC:923]	1.28198	2.05484e-08	5.38795e-07
INTS5	integrator complex subunit 5 [Source:HGNC Symbol;Acc:HGNC:29352]	0.504491	0.0150627	0.0338279
MACROD1	mono-ADP ribosylhydrolase 1 [Source:HGNC Symbol;Acc:HGNC:29598]	-0.822081	0.00416152	0.0116367
PCNX3	pecanex 3 [Source:HGNC Symbol;Acc:HGNC:18760]	1.37103	6.27324e-06	5.16908e-05
MUS81	MUS81 structure-specific endonuclease subunit [Source:HGNC Symbol;Acc:HGNC:29814]	-0.533921	0.00171911	0.00552092
BRMS1	BRMS1 transcriptional repressor and anoikis regulator [Source:HGNC Symbol;Acc:HGNC:17262]	0.663216	1.15799e-05	8.58862e-05
DPP3-DT	DPP3 divergent transcript [Source:HGNC Symbol;Acc:HGNC:55494]	-0.888633	0.00277959	0.00826159
CCND1	cyclin D1 [Source:HGNC Symbol;Acc:HGNC:1582]	-1.24042	2.32254e-11	3.20748e-09
LRRC51	leucine rich repeat containing 51 [Source:HGNC Symbol;Acc:HGNC:55526]	0.555844	0.033323	0.0655239
FAM168A	family with sequence similarity 168 member A [Source:HGNC Symbol;Acc:HGNC:28999]	-0.653407	0.00149604	0.00489632
CASP1	caspase 1 [Source:HGNC Symbol;Acc:HGNC:1499]	0.963235	0.0125735	0.0290501
KBTBD3	kelch repeat and BTB domain containing 3 [Source:HGNC Symbol;Acc:HGNC:22934]	-1.26144	6.78456e-05	0.000370555
GUCY1A2	guanylate cyclase 1 soluble subunit alpha 2 [Source:HGNC Symbol;Acc:HGNC:4684]	2.45961	9.68447e-07	1.14135e-05
POGLUT3	protein O-glucosyltransferase 3 [Source:HGNC Symbol;Acc:HGNC:28496]	0.720406	0.000375199	0.00152671
LINC02762	long intergenic non-protein coding RNA 2762 [Source:HGNC Symbol;Acc:HGNC:27443]	-1.03116	0.000582149	0.0022112
C11orf71	chromosome 11 open reading frame 71 [Source:HGNC Symbol;Acc:HGNC:25937]	-0.677297	0.00825773	0.0205858
BUD13	BUD13 homolog [Source:HGNC Symbol;Acc:HGNC:28199]	0.528044	0.00647138	0.0167908
CD3D	CD3d molecule [Source:HGNC Symbol;Acc:HGNC:1673]	3.96016	1.06857e-05	8.02737e-05
CENATAC	centrosomal AT-AC splicing factor [Source:HGNC Symbol;Acc:HGNC:30460]	0.663441	0.00056055	0.00213517
OAF	out at first homolog [Source:HGNC Symbol;Acc:HGNC:28752]	-0.617547	1.22932e-06	1.38646e-05
POU2F3	POU class 2 homeobox 3 [Source:HGNC Symbol;Acc:HGNC:19864]	1.12857	0.00249189	0.00751605
SIAE	sialic acid acetylesterase [Source:HGNC Symbol;Acc:HGNC:18187]	-1.57106	5.18793e-05	0.000295412
C11orf45	chromosome 11 open reading frame 45 [Source:HGNC Symbol;Acc:HGNC:28584]	-1.07535	0.00183152	0.00582514
LINC02697	long intergenic non-protein coding RNA 2697 [Source:HGNC Symbol;Acc:HGNC:54211]	-1.31482	0.00553576	0.014811
WDR37	WD repeat domain 37 [Source:HGNC Symbol;Acc:HGNC:31406]	-0.870435	3.87324e-05	0.000234586
ASB13	ankyrin repeat and SOCS box containing 13 [Source:HGNC Symbol;Acc:HGNC:19765]	-2.35898	5.84701e-07	7.70366e-06
FBH1	F-box DNA helicase 1 [Source:HGNC Symbol;Acc:HGNC:13620]	-0.997708	5.86611e-07	7.71909e-06
KIN	Kin17 DNA and RNA binding protein [Source:HGNC Symbol;Acc:HGNC:6327]	-1.4772	4.79024e-09	1.70687e-07
VIM-AS1	VIM antisense RNA 1 [Source:HGNC Symbol;Acc:HGNC:44879]	-0.838576	0.0103761	0.0247354
STAM	signal transducing adaptor molecule [Source:HGNC Symbol;Acc:HGNC:11357]	-1.30688	2.37166e-10	1.7713e-08
ARL5B	ADP ribosylation factor like GTPase 5B [Source:HGNC Symbol;Acc:HGNC:23052]	-0.60163	0.000470745	0.00183861
MLLT10	MLLT10 histone lysine methyltransferase DOT1L cofactor [Source:HGNC Symbol;Acc:HGNC:16063]	-1.25027	1.44673e-07	2.56695e-06
THNSL1	threonine synthase like 1 [Source:HGNC Symbol;Acc:HGNC:26160]	-1.24579	0.000119777	0.000590695
WAC	WW domain containing adaptor with coiled-coil [Source:HGNC Symbol;Acc:HGNC:17327]	-0.837583	9.08145e-09	2.83881e-07
BAMBI	BMP and activin membrane bound inhibitor [Source:HGNC Symbol;Acc:HGNC:30251]	0.66223	0.00843057	0.0209355
JCAD	junctional cadherin 5 associated [Source:HGNC Symbol;Acc:HGNC:29283]	1.05266	0.0104957	0.0249924
ZNF438	zinc finger protein 438 [Source:HGNC Symbol;Acc:HGNC:21029]	-1.33926	4.39067e-05	0.000258846
ARHGAP12	Rho GTPase activating protein 12 [Source:HGNC Symbol;Acc:HGNC:16348]	-1.22979	7.7648e-07	9.59102e-06
CCDC7	coiled-coil domain containing 7 [Source:HGNC Symbol;Acc:HGNC:26533]	-2.75991	0.000410714	0.00164618
CCNY	cyclin Y [Source:HGNC Symbol;Acc:HGNC:23354]	-0.781601	1.18252e-08	3.40065e-07
FZD8	frizzled class receptor 8 [Source:HGNC Symbol;Acc:HGNC:4046]	1.28539	3.96439e-07	5.70925e-06
ZNF248	zinc finger protein 248 [Source:HGNC Symbol;Acc:HGNC:13041]	-1.12308	0.000821076	0.00295367
ZNF25	zinc finger protein 25 [Source:HGNC Symbol;Acc:HGNC:13043]	-1.44349	0.000272219	0.00117071
ZNF37BP	zinc finger protein 37B, pseudogene [Source:HGNC Symbol;Acc:HGNC:13103]	0.653065	7.82199e-05	0.000418149
FAM21FP	family with sequence similarity 21 member F, pseudogene [Source:HGNC Symbol;Acc:HGNC:45011]	-0.961521	0.00403596	0.0113424
UBE2D1	ubiquitin conjugating enzyme E2 D1 [Source:HGNC Symbol;Acc:HGNC:12474]	0.925255	0.000109838	0.000549447
FAM13C	family with sequence similarity 13 member C [Source:HGNC Symbol;Acc:HGNC:19371]	1.31986	0.000287926	0.00122717
ARID5B	AT-rich interaction domain 5B [Source:HGNC Symbol;Acc:HGNC:17362]	0.507802	0.000289746	0.00123329
LRRC20	leucine rich repeat containing 20 [Source:HGNC Symbol;Acc:HGNC:23421]	-0.581132	0.000486582	0.00189127
CAMK2G	calcium/calmodulin dependent protein kinase II gamma [Source:HGNC Symbol;Acc:HGNC:1463]	0.992316	5.31314e-08	1.13944e-06
ZMIZ1	zinc finger MIZ-type containing 1 [Source:HGNC Symbol;Acc:HGNC:16493]	0.896123	2.98072e-09	1.21172e-07
MINPP1	multiple inositol-polyphosphate phosphatase 1 [Source:HGNC Symbol;Acc:HGNC:7102]	0.65603	0.000166032	0.000776709
ATAD1	ATPase family AAA domain containing 1 [Source:HGNC Symbol;Acc:HGNC:25903]	0.640564	1.1282e-05	8.41573e-05
IFIT5	interferon induced protein with tetratricopeptide repeats 5 [Source:HGNC Symbol;Acc:HGNC:13328]	0.575045	0.00588836	0.0155418
PLCE1	phospholipase C epsilon 1 [Source:HGNC Symbol;Acc:HGNC:17175]	1.22927	2.37503e-07	3.78463e-06
ALDH18A1	aldehyde dehydrogenase 18 family member A1 [Source:HGNC Symbol;Acc:HGNC:9722]	0.768125	1.07899e-05	8.09618e-05
TM9SF3	transmembrane 9 superfamily member 3 [Source:HGNC Symbol;Acc:HGNC:21529]	0.616013	4.68904e-08	1.04213e-06
ZFYVE27	zinc finger FYVE-type containing 27 [Source:HGNC Symbol;Acc:HGNC:26559]	0.638105	5.39924e-05	0.000305814
R3HCC1L	R3H domain and coiled-coil containing 1 like [Source:HGNC Symbol;Acc:HGNC:23512]	0.72707	0.000966971	0.0033899
KAZALD1	Kazal type serine peptidase inhibitor domain 1 [Source:HGNC Symbol;Acc:HGNC:25460]	-0.507157	0.0151734	0.034029
FBXL15	F-box and leucine rich repeat protein 15 [Source:HGNC Symbol;Acc:HGNC:28155]	1.12279	3.66721e-09	1.39376e-07
TCF7L2	transcription factor 7 like 2 [Source:HGNC Symbol;Acc:HGNC:11641]	0.537377	9.48598e-06	7.25644e-05
CCDC186	coiled-coil domain containing 186 [Source:HGNC Symbol;Acc:HGNC:24349]	0.953205	6.19997e-06	5.12515e-05
RAB11FIP2	RAB11 family interacting protein 2 [Source:HGNC Symbol;Acc:HGNC:29152]	0.672373	0.000100873	0.000514447
ATE1-AS1	ATE1 antisense RNA 1 [Source:HGNC Symbol;Acc:HGNC:49496]	0.865492	0.0474254	0.0881383
PLEKHA1	pleckstrin homology domain containing A1 [Source:HGNC Symbol;Acc:HGNC:14335]	0.506749	0.00189309	0.00598244
HTRA1	HtrA serine peptidase 1 [Source:HGNC Symbol;Acc:HGNC:9476]	1.57797	4.52027e-13	1.87314e-10
IKZF5	IKAROS family zinc finger 5 [Source:HGNC Symbol;Acc:HGNC:14283]	0.900139	0.00074565	0.00272432
EDRF1	erythroid differentiation regulatory factor 1 [Source:HGNC Symbol;Acc:HGNC:24640]	0.738218	0.000908926	0.00321655
PPP2R2D	protein phosphatase 2 regulatory subunit Bdelta [Source:HGNC Symbol;Acc:HGNC:23732]	0.828312	1.29819e-07	2.35544e-06
ERC1	ELKS/RAB6-interacting/CAST family member 1 [Source:HGNC Symbol;Acc:HGNC:17072]	-0.881602	3.00905e-06	2.83508e-05
FBXL14	F-box and leucine rich repeat protein 14 [Source:HGNC Symbol;Acc:HGNC:28624]	-1.94347	0.000523614	0.00201267
ITFG2-AS1	ITFG2 antisense RNA 1 [Source:HGNC Symbol;Acc:HGNC:53128]	-1.34985	0.00247436	0.00747722
TAPBPL	TAP binding protein like [Source:HGNC Symbol;Acc:HGNC:30683]	-0.849293	6.2527e-05	0.000347048
COPS7A	COP9 signalosome subunit 7A [Source:HGNC Symbol;Acc:HGNC:16758]	-0.738869	0.000250458	0.00109182
MLF2	myeloid leukemia factor 2 [Source:HGNC Symbol;Acc:HGNC:7126]	-0.641889	1.96765e-07	3.25308e-06
SPSB2;SPSB2	splA/ryanodine receptor domain and SOCS box containing 2 [Source:HGNC Symbol;Acc:HGNC:29522];splA/ryanodine receptor domain and SOCS box containing 2 [Source:HGNC Symbol;Acc:HGNC:29522]	-1.5991	4.27321e-09	1.56839e-07
ATN1	atrophin 1 [Source:HGNC Symbol;Acc:HGNC:3033]	-1.01442	7.25533e-06	5.82877e-05
NECAP1	NECAP endocytosis associated 1 [Source:HGNC Symbol;Acc:HGNC:24539]	-0.9113	0.000411842	0.00164968
RIMKLB	ribosomal modification protein rimK like family member B [Source:HGNC Symbol;Acc:HGNC:29228]	-0.56009	0.00311486	0.00909812
M6PR	mannose-6-phosphate receptor, cation dependent [Source:HGNC Symbol;Acc:HGNC:6752]	-1.27095	4.1458e-11	5.02424e-09
SMIM10L1	small integral membrane protein 10 like 1 [Source:HGNC Symbol;Acc:HGNC:49847]	-0.658673	8.49812e-06	6.6242e-05
GPRC5A	G protein-coupled receptor class C group 5 member A [Source:HGNC Symbol;Acc:HGNC:9836]	-1.30573	1.14118e-11	2.06474e-09
HTR7P1	5-hydroxytryptamine receptor 7 pseudogene 1 [Source:HGNC Symbol;Acc:HGNC:30411]	-1.44829	0.00101886	0.00354694
GSG1	germ cell associated 1 [Source:HGNC Symbol;Acc:HGNC:19716]	-3.07749	3.75396e-09	1.40593e-07
ETNK1	ethanolamine kinase 1 [Source:HGNC Symbol;Acc:HGNC:24649]	-0.542113	0.000912287	0.00322577
ARNTL2	aryl hydrocarbon receptor nuclear translocator like 2 [Source:HGNC Symbol;Acc:HGNC:18984]	-0.842368	6.34185e-07	8.20964e-06
MRPS35-DT	MRPS35 divergent transcript [Source:HGNC Symbol;Acc:HGNC:55490]	-5.45882	2.1888e-14	2.22187e-11
MRPS35	mitochondrial ribosomal protein S35 [Source:HGNC Symbol;Acc:HGNC:16635]	-0.866614	7.53571e-06	6.02013e-05
FAR2	fatty acyl-CoA reductase 2 [Source:HGNC Symbol;Acc:HGNC:25531]	-3.22014	4.09908e-07	5.87033e-06
ERGIC2	ERGIC and golgi 2 [Source:HGNC Symbol;Acc:HGNC:30208]	-0.560952	9.99181e-07	1.16474e-05
LINC00941	long intergenic non-protein coding RNA 941 [Source:HGNC Symbol;Acc:HGNC:48635]	-1.75736	1.72052e-07	2.94299e-06
DDX11	DEAD/H-box helicase 11 [Source:HGNC Symbol;Acc:HGNC:2736]	-0.558123	0.00195959	0.00615774
DENND5B	DENN domain containing 5B [Source:HGNC Symbol;Acc:HGNC:28338]	-1.07243	1.60087e-06	1.71224e-05
AMN1	antagonist of mitotic exit network 1 homolog [Source:HGNC Symbol;Acc:HGNC:27281]	-0.97876	0.000111992	0.000558231
YARS2	tyrosyl-tRNA synthetase 2 [Source:HGNC Symbol;Acc:HGNC:24249]	-0.979778	5.6309e-06	4.72062e-05
ALG10	ALG10 alpha-1,2-glucosyltransferase [Source:HGNC Symbol;Acc:HGNC:23162]	-0.616015	0.0495364	0.0912715
ALG10B	ALG10 alpha-1,2-glucosyltransferase B [Source:HGNC Symbol;Acc:HGNC:31088]	0.793842	6.90676e-05	0.000375865
GXYLT1	glucoside xylosyltransferase 1 [Source:HGNC Symbol;Acc:HGNC:27482]	0.557979	2.25459e-05	0.000149987
RPS27P21	ribosomal protein S27 pseudogene 21 [Source:HGNC Symbol;Acc:HGNC:35826]	-1.1748	0.00255869	0.00769403
PUS7L	pseudouridine synthase 7 like [Source:HGNC Symbol;Acc:HGNC:25276]	0.714982	1.56204e-05	0.000110192
IRAK4	interleukin 1 receptor associated kinase 4 [Source:HGNC Symbol;Acc:HGNC:17967]	0.815244	1.80906e-06	1.8909e-05
TWF1	twinfilin actin binding protein 1 [Source:HGNC Symbol;Acc:HGNC:9620]	0.567222	0.00475589	0.0130459
PLEKHA8P1	pleckstrin homology domain containing A8 pseudogene 1 [Source:HGNC Symbol;Acc:HGNC:30222]	0.710419	0.0331795	0.0653117
ARID2	AT-rich interaction domain 2 [Source:HGNC Symbol;Acc:HGNC:18037]	0.771016	7.99341e-05	0.000425542
SCAF11	SR-related CTD associated factor 11 [Source:HGNC Symbol;Acc:HGNC:10784]	0.51968	1.33329e-05	9.62759e-05
FKBP11	FKBP prolyl isomerase 11 [Source:HGNC Symbol;Acc:HGNC:18624]	0.700543	0.0392869	0.0753253
TUBA1A	tubulin alpha 1a [Source:HGNC Symbol;Acc:HGNC:20766]	1.10208	2.73428e-10	2.00712e-08
ASIC1	acid sensing ion channel subunit 1 [Source:HGNC Symbol;Acc:HGNC:100]	-0.81092	0.0146935	0.0331261
KRT7	keratin 7 [Source:HGNC Symbol;Acc:HGNC:6445]	-0.611072	0.0192291	0.0414736
SPRYD3	SPRY domain containing 3 [Source:HGNC Symbol;Acc:HGNC:25920]	0.565676	6.71371e-07	8.55599e-06
TARBP2	TARBP2 subunit of RISC loading complex [Source:HGNC Symbol;Acc:HGNC:11569]	0.684916	8.70462e-06	6.75239e-05
NFE2	nuclear factor, erythroid 2 [Source:HGNC Symbol;Acc:HGNC:7780]	-1.25241	0.00270392	0.00807781
DNAJC14	DnaJ heat shock protein family (Hsp40) member C14 [Source:HGNC Symbol;Acc:HGNC:24581]	0.720162	0.0200801	0.0430344
PYM1	PYM homolog 1, exon junction complex associated factor [Source:HGNC Symbol;Acc:HGNC:30258]	0.858484	1.81208e-05	0.000124748
SMARCC2	SWI/SNF related, matrix associated, actin dependent regulator of chromatin subfamily c member 2 [Source:HGNC Symbol;Acc:HGNC:11105]	0.710474	3.70894e-07	5.40503e-06
ZBTB39	zinc finger and BTB domain containing 39 [Source:HGNC Symbol;Acc:HGNC:29014]	0.900403	0.0100431	0.0241282
GIHCG	GIHCG inhibitor of miR-200b/200a/429 expression [Source:HGNC Symbol;Acc:HGNC:52649]	0.517925	0.000103176	0.000523334
USP15	ubiquitin specific peptidase 15 [Source:HGNC Symbol;Acc:HGNC:12613]	0.597099	0.000838542	0.00300891
RXYLT1	ribitol xylosyltransferase 1 [Source:HGNC Symbol;Acc:HGNC:13530]	1.03681	1.02179e-06	1.18522e-05
MDM1	Mdm1 nuclear protein [Source:HGNC Symbol;Acc:HGNC:29917]	0.599336	0.0272724	0.05532
YEATS4	YEATS domain containing 4 [Source:HGNC Symbol;Acc:HGNC:24859]	0.541446	7.47518e-05	0.00040212
FRS2	fibroblast growth factor receptor substrate 2 [Source:HGNC Symbol;Acc:HGNC:16971]	0.739637	8.36139e-06	6.54144e-05
THAP2	THAP domain containing 2 [Source:HGNC Symbol;Acc:HGNC:20854]	-1.01728	0.00641821	0.0166899
METTL25	methyltransferase like 25 [Source:HGNC Symbol;Acc:HGNC:26228]	-0.884239	0.00069844	0.00258589
SLC6A15	solute carrier family 6 member 15 [Source:HGNC Symbol;Acc:HGNC:13621]	-0.555877	0.00290997	0.00859156
LRRIQ1	leucine rich repeats and IQ motif containing 1 [Source:HGNC Symbol;Acc:HGNC:25708]	-0.764433	0.0112773	0.026523
KITLG	KIT ligand [Source:HGNC Symbol;Acc:HGNC:6343]	-0.589385	0.000287741	0.00122679
ATP2B1-AS1	ATP2B1 antisense RNA 1 [Source:HGNC Symbol;Acc:HGNC:27883]	-1.10852	0.00963949	0.0233595
SOCS2	suppressor of cytokine signaling 2 [Source:HGNC Symbol;Acc:HGNC:19382]	1.61877	0.00392019	0.0110679
GOLGA2P5	GOLGA2 pseudogene 5 [Source:HGNC Symbol;Acc:HGNC:25315]	1.07226	0.0161815	0.0359445
CHPT1	choline phosphotransferase 1 [Source:HGNC Symbol;Acc:HGNC:17852]	0.513967	5.53248e-05	0.000312671
C12orf73	chromosome 12 open reading frame 73 [Source:HGNC Symbol;Acc:HGNC:34450]	0.588233	0.000285872	0.00121922
NUAK1	NUAK family kinase 1 [Source:HGNC Symbol;Acc:HGNC:14311]	0.604747	0.010438	0.0248677
RIC8B	RIC8 guanine nucleotide exchange factor B [Source:HGNC Symbol;Acc:HGNC:25555]	0.667907	0.00757448	0.019135
CMKLR1	chemerin chemokine-like receptor 1 [Source:HGNC Symbol;Acc:HGNC:2121]	2.69097	0.00094076	0.00331368
PPTC7	protein phosphatase targeting COQ7 [Source:HGNC Symbol;Acc:HGNC:30695]	0.868191	2.1444e-05	0.000143325
OAS3	2'-5'-oligoadenylate synthetase 3 [Source:HGNC Symbol;Acc:HGNC:8088]	0.861964	2.2525e-07	3.63057e-06
HSPB8	heat shock protein family B (small) member 8 [Source:HGNC Symbol;Acc:HGNC:30171]	2.24085	0.00142094	0.0046936
PXN-AS1	PXN antisense RNA 1 [Source:HGNC Symbol;Acc:HGNC:44123]	-0.518486	0.0286254	0.0576548
NRAV	negative regulator of antiviral response [Source:HGNC Symbol;Acc:HGNC:48588]	-0.601334	0.000191964	0.000876634
ANAPC5	anaphase promoting complex subunit 5 [Source:HGNC Symbol;Acc:HGNC:15713]	-0.590468	1.89539e-05	0.00012958
PITPNM2	phosphatidylinositol transfer protein membrane associated 2 [Source:HGNC Symbol;Acc:HGNC:21044]	1.03412	5.13479e-06	4.36831e-05
TMED2-DT	TMED2 divergent transcript [Source:HGNC Symbol;Acc:HGNC:53346]	-1.84954	0.000122088	0.000600899
NCOR2	nuclear receptor corepressor 2 [Source:HGNC Symbol;Acc:HGNC:7673]	0.559151	4.80005e-07	6.63026e-06
MMP17	matrix metallopeptidase 17 [Source:HGNC Symbol;Acc:HGNC:7163]	1.07078	0.00282111	0.00836372
DDX51	DEAD-box helicase 51 [Source:HGNC Symbol;Acc:HGNC:20082]	0.502113	0.00106698	0.00368849
ZMYM5	zinc finger MYM-type containing 5 [Source:HGNC Symbol;Acc:HGNC:13029]	-0.571097	0.00964659	0.0233723
MIPEP	mitochondrial intermediate peptidase [Source:HGNC Symbol;Acc:HGNC:7104]	-0.570439	0.00162212	0.0052541
PCOTH	Pro-X-Gly collagen triple helix like repeat containing [Source:HGNC Symbol;Acc:HGNC:39839]	-0.911167	0.0145761	0.0329076
FRY	FRY microtubule binding protein [Source:HGNC Symbol;Acc:HGNC:20367]	-1.47113	0.0254954	0.0523435
NBEA	neurobeachin [Source:HGNC Symbol;Acc:HGNC:7648]	1.0617	8.07504e-07	9.90755e-06
NHLRC3	NHL repeat containing 3 [Source:HGNC Symbol;Acc:HGNC:33751]	-0.647551	7.78079e-05	0.000416814
FOXO1	forkhead box O1 [Source:HGNC Symbol;Acc:HGNC:3819]	-0.607372	0.00144944	0.00476525
ENOX1	ecto-NOX disulfide-thiol exchanger 1 [Source:HGNC Symbol;Acc:HGNC:25474]	-1.01238	0.00229077	0.00700482
MBNL2	muscleblind like splicing regulator 2 [Source:HGNC Symbol;Acc:HGNC:16746]	0.501383	0.000189408	0.00086743
RAP2A	RAP2A, member of RAS oncogene family [Source:HGNC Symbol;Acc:HGNC:9861]	0.521215	0.000670814	0.00249921
DOCK9-DT	DOCK9 divergent transcript [Source:HGNC Symbol;Acc:HGNC:43696]	-0.818235	0.0369816	0.0716323
LINC00460	long intergenic non-protein coding RNA 460 [Source:HGNC Symbol;Acc:HGNC:42809]	-1.48929	0.00083752	0.00300609
RNU1-16P	RNA, U1 small nuclear 16, pseudogene [Source:HGNC Symbol;Acc:HGNC:39890]	0.943292	0.0477254	0.0886338
CCNB1IP1	cyclin B1 interacting protein 1 [Source:HGNC Symbol;Acc:HGNC:19437]	-0.55169	0.00410405	0.0115035
HAUS4	HAUS augmin like complex subunit 4 [Source:HGNC Symbol;Acc:HGNC:20163]	-0.9508	0.00346398	0.00997719
C14orf93	chromosome 14 open reading frame 93 [Source:HGNC Symbol;Acc:HGNC:20162]	-0.643051	0.000491103	0.00190423
PPP1R3E	protein phosphatase 1 regulatory subunit 3E [Source:HGNC Symbol;Acc:HGNC:14943]	-0.59214	0.00299091	0.00879206
ZFHX2	zinc finger homeobox 2 [Source:HGNC Symbol;Acc:HGNC:20152]	-1.55303	0.00546848	0.0146594
PCK2	phosphoenolpyruvate carboxykinase 2, mitochondrial [Source:HGNC Symbol;Acc:HGNC:8725]	-0.774658	1.28171e-05	9.33379e-05
TM9SF1	transmembrane 9 superfamily member 1 [Source:HGNC Symbol;Acc:HGNC:11864]	-0.75096	0.00809271	0.0202452
GMPR2	guanosine monophosphate reductase 2 [Source:HGNC Symbol;Acc:HGNC:4377]	-1.32578	4.80615e-07	6.63156e-06
PRKD1	protein kinase D1 [Source:HGNC Symbol;Acc:HGNC:9407]	-0.528147	0.00215793	0.00666524
SCFD1	sec1 family domain containing 1 [Source:HGNC Symbol;Acc:HGNC:20726]	-0.678839	3.95027e-05	0.000238128
NUBPL	nucleotide binding protein like [Source:HGNC Symbol;Acc:HGNC:20278]	-0.619363	5.19029e-05	0.000295412
ARHGAP5-AS1	ARHGAP5 antisense RNA 1 (head to head) [Source:HGNC Symbol;Acc:HGNC:20279]	-1.6293	0.00183668	0.00583721
DNAJC8P1	DnaJ heat shock protein family (Hsp40) member C8 pseudogene 1 [Source:HGNC Symbol;Acc:HGNC:19928]	0.570106	0.0264925	0.0539767
KLHDC2	kelch domain containing 2 [Source:HGNC Symbol;Acc:HGNC:20231]	-0.712465	8.44552e-07	1.0235e-05
LINC01588;LINC01588	long intergenic non-protein coding RNA 1588 [Source:HGNC Symbol;Acc:HGNC:27503];long intergenic non-protein coding RNA 1588 [Source:HGNC Symbol;Acc:HGNC:27503]	-0.939465	0.00635697	0.0165575
TRIM9	tripartite motif containing 9 [Source:HGNC Symbol;Acc:HGNC:16288]	-0.619344	0.0242966	0.0503491
FERMT2	FERM domain containing kindlin 2 [Source:HGNC Symbol;Acc:HGNC:15767]	-0.658049	2.35521e-06	2.31307e-05
TMEM260	transmembrane protein 260 [Source:HGNC Symbol;Acc:HGNC:20185]	-0.641868	0.00370795	0.0105662
RTN1	reticulon 1 [Source:HGNC Symbol;Acc:HGNC:10467]	-4.69843	8.13011e-13	2.7484e-10
SIX4	SIX homeobox 4 [Source:HGNC Symbol;Acc:HGNC:10890]	-0.802656	0.00356472	0.0102192
HSPA2	heat shock protein family A (Hsp70) member 2 [Source:HGNC Symbol;Acc:HGNC:5235]	-1.28462	3.56247e-06	3.25951e-05
VTI1B	vesicle transport through interaction with t-SNAREs 1B [Source:HGNC Symbol;Acc:HGNC:17793]	-0.509477	2.25717e-05	0.000150003
RAD51B	RAD51 paralog B [Source:HGNC Symbol;Acc:HGNC:9822]	-0.954326	1.83392e-05	0.000126117
RPL7AP6	ribosomal protein L7a pseudogene 6 [Source:HGNC Symbol;Acc:HGNC:19785]	-0.879362	0.0190238	0.0411274
ACOT2	acyl-CoA thioesterase 2 [Source:HGNC Symbol;Acc:HGNC:18431]	-1.6269	9.43302e-11	8.845e-09
ABCD4	ATP binding cassette subfamily D member 4 [Source:HGNC Symbol;Acc:HGNC:68]	-0.601405	0.00136266	0.0045267
NPC2	NPC intracellular cholesterol transporter 2 [Source:HGNC Symbol;Acc:HGNC:14537]	-0.752283	1.0619e-08	3.17975e-07
FLVCR2	FLVCR heme transporter 2 [Source:HGNC Symbol;Acc:HGNC:20105]	-2.06723	1.78693e-09	7.94286e-08
TGFB3	transforming growth factor beta 3 [Source:HGNC Symbol;Acc:HGNC:11769]	-1.23217	0.00369477	0.010538
VASH1	vasohibin 1 [Source:HGNC Symbol;Acc:HGNC:19964]	-0.780523	7.60793e-06	6.06916e-05
CIPC	CLOCK interacting pacemaker [Source:HGNC Symbol;Acc:HGNC:20365]	-0.789249	0.000639959	0.00239926
RPS6KA5	ribosomal protein S6 kinase A5 [Source:HGNC Symbol;Acc:HGNC:10434]	0.510957	0.0322666	0.0637687
IFI27L2	interferon alpha inducible protein 27 like 2 [Source:HGNC Symbol;Acc:HGNC:19753]	-0.604228	3.36679e-07	5.00577e-06
PAPOLA-DT	PAPOLA divergent transcript [Source:HGNC Symbol;Acc:HGNC:55380]	-1.58103	0.00521813	0.0141299
EML1	EMAP like 1 [Source:HGNC Symbol;Acc:HGNC:3330]	-0.621312	1.7251e-06	1.82392e-05
TECPR2	tectonin beta-propeller repeat containing 2 [Source:HGNC Symbol;Acc:HGNC:19957]	-0.561167	3.26616e-06	3.01849e-05
TRAF3	TNF receptor associated factor 3 [Source:HGNC Symbol;Acc:HGNC:12033]	-0.565024	6.94052e-06	5.62511e-05
BTBD6	BTB domain containing 6 [Source:HGNC Symbol;Acc:HGNC:19897]	-0.526395	6.76283e-07	8.593e-06
MTA1	metastasis associated 1 [Source:HGNC Symbol;Acc:HGNC:7410]	-0.557643	1.8647e-05	0.000127891
TMEM121	transmembrane protein 121 [Source:HGNC Symbol;Acc:HGNC:20511]	1.61797	0.000172277	0.000802418
LINC02352	long intergenic non-protein coding RNA 2352 [Source:HGNC Symbol;Acc:HGNC:53274]	-1.18713	0.0037877	0.0107481
SCG5	secretogranin V [Source:HGNC Symbol;Acc:HGNC:10816]	1.17917	2.29216e-10	1.7338e-08
GREM1-AS1	GREM1 antisense RNA 1 [Source:HGNC Symbol;Acc:HGNC:55411]	-0.886112	0.00939676	0.0229053
NOP10	NOP10 ribonucleoprotein [Source:HGNC Symbol;Acc:HGNC:14378]	-0.54336	3.00635e-06	2.83508e-05
BMF	Bcl2 modifying factor [Source:HGNC Symbol;Acc:HGNC:24132]	2.09197	8.42312e-09	2.71186e-07
CHST14	carbohydrate sulfotransferase 14 [Source:HGNC Symbol;Acc:HGNC:24464]	0.579183	0.00024551	0.00107456
DNAJC17	DnaJ heat shock protein family (Hsp40) member C17 [Source:HGNC Symbol;Acc:HGNC:25556]	0.701747	0.0269894	0.0548499
FRMD5	FERM domain containing 5 [Source:HGNC Symbol;Acc:HGNC:28214]	-0.61323	0.000214813	0.000961161
EIF3J-DT	EIF3J divergent transcript [Source:HGNC Symbol;Acc:HGNC:48616]	0.517213	0.00920598	0.0225429
SHC4	SHC adaptor protein 4 [Source:HGNC Symbol;Acc:HGNC:16743]	2.03745	0.00120242	0.00407768
C15orf65	chromosome 15 open reading frame 65 [Source:HGNC Symbol;Acc:HGNC:44654]	-0.88638	0.00502715	0.0136998
LINC00926	long intergenic non-protein coding RNA 926 [Source:HGNC Symbol;Acc:HGNC:27514]	-0.868934	0.000351592	0.00144732
CORO2B	coronin 2B [Source:HGNC Symbol;Acc:HGNC:2256]	0.579108	0.000179618	0.000830667
GLCE	glucuronic acid epimerase [Source:HGNC Symbol;Acc:HGNC:17855]	-0.580832	0.0159612	0.0355414
TLE3	TLE family member 3, transcriptional corepressor [Source:HGNC Symbol;Acc:HGNC:11839]	0.984255	4.41992e-07	6.22569e-06
LRRC49	leucine rich repeat containing 49 [Source:HGNC Symbol;Acc:HGNC:25965]	-0.757668	8.8365e-05	0.000461064
THSD4	thrombospondin type 1 domain containing 4 [Source:HGNC Symbol;Acc:HGNC:25835]	-0.543888	4.31752e-05	0.000255119
STRA6	signaling receptor and transporter of retinol STRA6 [Source:HGNC Symbol;Acc:HGNC:30650]	-1.39847	0.0138233	0.0315096
UBL7	ubiquitin like 7 [Source:HGNC Symbol;Acc:HGNC:28221]	0.802849	1.93928e-05	0.000132042
ST20-AS1	ST20 antisense RNA 1 [Source:HGNC Symbol;Acc:HGNC:27521]	0.621615	0.00410332	0.0115035
FAH	fumarylacetoacetate hydrolase [Source:HGNC Symbol;Acc:HGNC:3579]	0.807185	1.13913e-07	2.11769e-06
HOMER2	homer scaffold protein 2 [Source:HGNC Symbol;Acc:HGNC:17513]	-1.21003	5.61946e-09	1.925e-07
SCAND2P	SCAN domain containing 2 pseudogene [Source:HGNC Symbol;Acc:HGNC:10567]	0.77082	0.0209168	0.0445084
AKAP13	A-kinase anchoring protein 13 [Source:HGNC Symbol;Acc:HGNC:371]	0.541446	2.85295e-05	0.000182077
ISG20	interferon stimulated exonuclease gene 20 [Source:HGNC Symbol;Acc:HGNC:6130]	1.98243	4.81339e-07	6.63443e-06
HAPLN3	hyaluronan and proteoglycan link protein 3 [Source:HGNC Symbol;Acc:HGNC:21446]	1.12267	2.55683e-05	0.000165466
AP3S2	adaptor related protein complex 3 subunit sigma 2 [Source:HGNC Symbol;Acc:HGNC:571]	0.639789	3.86836e-06	3.47785e-05
UNC45A	unc-45 myosin chaperone A [Source:HGNC Symbol;Acc:HGNC:30594]	0.840648	1.37886e-06	1.51651e-05
LYSMD4	LysM domain containing 4 [Source:HGNC Symbol;Acc:HGNC:26571]	0.78048	0.00950072	0.0231061
ALDH1A3	aldehyde dehydrogenase 1 family member A3 [Source:HGNC Symbol;Acc:HGNC:409]	-0.510168	1.69611e-06	1.7973e-05
AXIN1	axin 1 [Source:HGNC Symbol;Acc:HGNC:903]	-1.03748	1.98473e-07	3.27378e-06
MRPL28	mitochondrial ribosomal protein L28 [Source:HGNC Symbol;Acc:HGNC:14484]	0.675693	2.68152e-05	0.000172666
METRN	meteorin, glial cell differentiation regulator [Source:HGNC Symbol;Acc:HGNC:14151]	-0.726957	4.10016e-06	3.63999e-05
RPUSD1	RNA pseudouridine synthase domain containing 1 [Source:HGNC Symbol;Acc:HGNC:14173]	0.50445	0.000256491	0.00111351
CHTF18	chromosome transmission fidelity factor 18 [Source:HGNC Symbol;Acc:HGNC:18435]	-0.876569	0.00235056	0.00715699
RPS20P2	ribosomal protein S20 pseudogene 2 [Source:HGNC Symbol;Acc:HGNC:14195]	-0.517334	0.00025419	0.00110502
EME2	essential meiotic structure-specific endonuclease subunit 2 [Source:HGNC Symbol;Acc:HGNC:27289]	-0.775761	0.00395479	0.0111508
NUBP2	nucleotide binding protein 2 [Source:HGNC Symbol;Acc:HGNC:8042]	0.818568	7.12038e-06	5.7347e-05
NDUFB10	NADH:ubiquinone oxidoreductase subunit B10 [Source:HGNC Symbol;Acc:HGNC:7696]	0.896774	6.84679e-08	1.38948e-06
SNHG9	small nucleolar RNA host gene 9 [Source:HGNC Symbol;Acc:HGNC:33102]	0.506364	0.000860503	0.00307826
TBL3	transducin beta like 3 [Source:HGNC Symbol;Acc:HGNC:11587]	0.63792	0.00245632	0.00742794
PRSS27	serine protease 27 [Source:HGNC Symbol;Acc:HGNC:15475]	0.940915	0.00150155	0.00491062
ELOB	elongin B [Source:HGNC Symbol;Acc:HGNC:11619]	0.820762	3.7242e-08	8.57366e-07
ZNF75A	zinc finger protein 75a [Source:HGNC Symbol;Acc:HGNC:13146]	-0.916588	0.00378657	0.0107481
ZSCAN32	zinc finger and SCAN domain containing 32 [Source:HGNC Symbol;Acc:HGNC:20812]	0.560976	0.0458069	0.085516
PPL	periplakin [Source:HGNC Symbol;Acc:HGNC:9273]	1.40956	0.000391129	0.001583
GRIN2A	glutamate ionotropic receptor NMDA type subunit 2A [Source:HGNC Symbol;Acc:HGNC:4585]	1.09742	0.00263103	0.00788571
CIITA	class II major histocompatibility complex transactivator [Source:HGNC Symbol;Acc:HGNC:7067]	-0.806121	0.00222253	0.00682867
RSL1D1	ribosomal L1 domain containing 1 [Source:HGNC Symbol;Acc:HGNC:24534]	-0.628116	7.77794e-07	9.59802e-06
XYLT1	xylosyltransferase 1 [Source:HGNC Symbol;Acc:HGNC:15516]	1.42244	8.87887e-10	4.67451e-08
EIF3CL	eukaryotic translation initiation factor 3 subunit C like [Source:HGNC Symbol;Acc:HGNC:26347]	-1.68005	0.000107895	0.000541201
DNAJA2-DT	DNAJA2 divergent transcript [Source:HGNC Symbol;Acc:HGNC:55375]	-1.05016	0.0249826	0.0514553
ADCY7	adenylate cyclase 7 [Source:HGNC Symbol;Acc:HGNC:238]	-0.741437	0.00269185	0.00804548
IRX3	iroquois homeobox 3 [Source:HGNC Symbol;Acc:HGNC:14360]	-0.960827	6.42617e-09	2.15537e-07
COQ9	coenzyme Q9 [Source:HGNC Symbol;Acc:HGNC:25302]	-0.587071	0.001312	0.00438447
ZNF319	zinc finger protein 319 [Source:HGNC Symbol;Acc:HGNC:13644]	0.709085	0.000273354	0.00117414
ATP6V0D1	ATPase H+ transporting V0 subunit d1 [Source:HGNC Symbol;Acc:HGNC:13724]	0.572044	4.20702e-05	0.000250085
RANBP10	RAN binding protein 10 [Source:HGNC Symbol;Acc:HGNC:29285]	-0.513094	0.0228831	0.0480007
PRMT7	protein arginine methyltransferase 7 [Source:HGNC Symbol;Acc:HGNC:25557]	0.502362	0.00726139	0.0184877
MTSS2	MTSS I-BAR domain containing 2 [Source:HGNC Symbol;Acc:HGNC:25094]	-0.62848	4.64313e-06	4.03011e-05
ZNF821	zinc finger protein 821 [Source:HGNC Symbol;Acc:HGNC:28043]	1.12296	0.00959112	0.0232907
TMEM231	transmembrane protein 231 [Source:HGNC Symbol;Acc:HGNC:37234]	-0.939247	1.62369e-05	0.000113411
NUDT7	nudix hydrolase 7 [Source:HGNC Symbol;Acc:HGNC:8054]	-0.915022	0.0027698	0.0082363
GAN	gigaxonin [Source:HGNC Symbol;Acc:HGNC:4137]	0.725011	0.000772788	0.0028051
MBTPS1-DT	MBTPS1 divergent transcript [Source:HGNC Symbol;Acc:HGNC:55401]	-0.673333	0.000718529	0.00264628
GAS8	growth arrest specific 8 [Source:HGNC Symbol;Acc:HGNC:4166]	-0.865558	9.12376e-06	7.014e-05
ABR	ABR activator of RhoGEF and GTPase [Source:HGNC Symbol;Acc:HGNC:81]	-0.663115	4.01665e-07	5.77157e-06
RILP	Rab interacting lysosomal protein [Source:HGNC Symbol;Acc:HGNC:30266]	-0.913923	2.43273e-08	6.12762e-07
SLC25A11	solute carrier family 25 member 11 [Source:HGNC Symbol;Acc:HGNC:10981]	0.913079	1.00756e-07	1.91183e-06
ZNF232	zinc finger protein 232 [Source:HGNC Symbol;Acc:HGNC:13026]	-0.632819	0.00838498	0.0208464
ADPRM	ADP-ribose/CDP-alcohol diphosphatase, manganese dependent [Source:HGNC Symbol;Acc:HGNC:30925]	-0.606939	0.0229685	0.0481327
TMEM220	transmembrane protein 220 [Source:HGNC Symbol;Acc:HGNC:33757]	1.07947	0.000404957	0.00162667
HS3ST3B1	heparan sulfate-glucosamine 3-sulfotransferase 3B1 [Source:HGNC Symbol;Acc:HGNC:5198]	0.612918	0.0147449	0.0332245
SREBF1	sterol regulatory element binding transcription factor 1 [Source:HGNC Symbol;Acc:HGNC:11289]	-0.571369	5.09988e-05	0.00029104
ALKBH5	alkB homolog 5, RNA demethylase [Source:HGNC Symbol;Acc:HGNC:25996]	0.514591	5.48247e-06	4.62428e-05
TMEM98	transmembrane protein 98 [Source:HGNC Symbol;Acc:HGNC:24529]	-0.95583	8.28036e-08	1.6154e-06
LIG3	DNA ligase 3 [Source:HGNC Symbol;Acc:HGNC:6600]	0.635783	2.26149e-05	0.000150163
LHX1-DT	LHX1 divergent transcript [Source:HGNC Symbol;Acc:HGNC:53778]	3.72832	3.36424e-05	0.000207617
LHX1	LIM homeobox 1 [Source:HGNC Symbol;Acc:HGNC:6593]	4.29321	3.48084e-10	2.37805e-08
PLXDC1	plexin domain containing 1 [Source:HGNC Symbol;Acc:HGNC:20945]	-2.22004	1.12852e-08	3.30228e-07
IGFBP4	insulin like growth factor binding protein 4 [Source:HGNC Symbol;Acc:HGNC:5473]	-2.30708	1.82717e-09	8.09372e-08
KRT34	keratin 34 [Source:HGNC Symbol;Acc:HGNC:6452]	-1.1322	0.00665084	0.0171767
RUNDC1	RUN domain containing 1 [Source:HGNC Symbol;Acc:HGNC:25418]	0.866174	2.77235e-05	0.000177536
SOST	sclerostin [Source:HGNC Symbol;Acc:HGNC:13771]	4.79678	2.80779e-05	0.000179626
G6PC3	glucose-6-phosphatase catalytic subunit 3 [Source:HGNC Symbol;Acc:HGNC:24861]	0.785517	5.28916e-07	7.14454e-06
HROB	homologous recombination factor with OB-fold [Source:HGNC Symbol;Acc:HGNC:28460]	0.756164	0.0237418	0.0494708
ARHGAP27	Rho GTPase activating protein 27 [Source:HGNC Symbol;Acc:HGNC:31813]	-0.591219	0.031068	0.0617896
MAPT	microtubule associated protein tau [Source:HGNC Symbol;Acc:HGNC:6893]	-0.958031	6.6017e-06	5.39818e-05
SP6	Sp6 transcription factor [Source:HGNC Symbol;Acc:HGNC:14530]	1.64974	2.25725e-06	2.24259e-05
CBX1	chromobox 1 [Source:HGNC Symbol;Acc:HGNC:1551]	0.612061	2.40262e-06	2.34529e-05
HOXB-AS1	HOXB cluster antisense RNA 1 [Source:HGNC Symbol;Acc:HGNC:43744]	0.595234	0.00949076	0.0230952
SAMD14	sterile alpha motif domain containing 14 [Source:HGNC Symbol;Acc:HGNC:27312]	1.04377	0.00306415	0.00897039
C17orf67	chromosome 17 open reading frame 67 [Source:HGNC Symbol;Acc:HGNC:27900]	-0.734968	0.0307324	0.0612683
AKAP1-DT	AKAP1 divergent transcript [Source:HGNC Symbol;Acc:HGNC:55339]	-1.07409	0.000746878	0.00272723
CLTC	clathrin heavy chain [Source:HGNC Symbol;Acc:HGNC:2092]	-1.31052	4.81607e-12	1.08539e-09
PTRH2	peptidyl-tRNA hydrolase 2 [Source:HGNC Symbol;Acc:HGNC:24265]	-2.24637	3.97699e-11	4.91235e-09
WFDC21P	WAP four-disulfide core domain 21, pseudogene [Source:HGNC Symbol;Acc:HGNC:50357]	-1.77644	5.18315e-08	1.11529e-06
TBX2-AS1	TBX2 antisense RNA 1 [Source:HGNC Symbol;Acc:HGNC:50355]	-1.28612	9.49101e-10	4.93609e-08
MRC2	mannose receptor C type 2 [Source:HGNC Symbol;Acc:HGNC:16875]	-0.94939	1.87037e-06	1.93764e-05
MILR1	mast cell immunoglobulin like receptor 1 [Source:HGNC Symbol;Acc:HGNC:27570]	-1.42231	1.45086e-06	1.58081e-05
TRIM47	tripartite motif containing 47 [Source:HGNC Symbol;Acc:HGNC:19020]	-1.24789	7.5521e-10	4.1637e-08
QRICH2	glutamine rich 2 [Source:HGNC Symbol;Acc:HGNC:25326]	0.677253	0.0119934	0.0279665
SYNGR2	synaptogyrin 2 [Source:HGNC Symbol;Acc:HGNC:11499]	0.52543	0.00116958	0.00398422
CYTH1	cytohesin 1 [Source:HGNC Symbol;Acc:HGNC:9501]	0.563758	0.000893491	0.00317944
CBX2	chromobox 2 [Source:HGNC Symbol;Acc:HGNC:1552]	1.10331	1.57118e-05	0.000110594
SLC26A11	solute carrier family 26 member 11 [Source:HGNC Symbol;Acc:HGNC:14471]	-0.832843	0.0135527	0.031006
LRRC45	leucine rich repeat containing 45 [Source:HGNC Symbol;Acc:HGNC:28302]	0.693228	2.2563e-05	0.000150003
RAC3	Rac family small GTPase 3 [Source:HGNC Symbol;Acc:HGNC:9803]	-0.853977	0.00241788	0.00733594
GPS1	G protein pathway suppressor 1 [Source:HGNC Symbol;Acc:HGNC:4549]	0.679671	1.28245e-05	9.33395e-05
NARF	nuclear prelamin A recognition factor [Source:HGNC Symbol;Acc:HGNC:29916]	0.937011	1.03319e-06	1.19356e-05
TYMSOS	TYMS opposite strand RNA [Source:HGNC Symbol;Acc:HGNC:29553]	-0.967151	9.6544e-07	1.13989e-05
MTCL1	microtubule crosslinking factor 1 [Source:HGNC Symbol;Acc:HGNC:29121]	-0.604375	0.00480556	0.013162
GREB1L	GREB1 like retinoic acid receptor coactivator [Source:HGNC Symbol;Acc:HGNC:31042]	-2.73821	0.00111687	0.00383413
LAMA3	laminin subunit alpha 3 [Source:HGNC Symbol;Acc:HGNC:6483]	-2.48145	0.000291914	0.00123942
RPL7AP66	ribosomal protein L7a pseudogene 66 [Source:HGNC Symbol;Acc:HGNC:35682]	-0.757009	0.0279744	0.0565298
KATNAL2	katanin catalytic subunit A1 like 2 [Source:HGNC Symbol;Acc:HGNC:25387]	1.44646	0.00131367	0.00438777
ONECUT2	one cut homeobox 2 [Source:HGNC Symbol;Acc:HGNC:8139]	0.967007	0.000397983	0.00160417
CCBE1	collagen and calcium binding EGF domains 1 [Source:HGNC Symbol;Acc:HGNC:29426]	-1.23035	0.00596513	0.0157154
SERPINB7	serpin family B member 7 [Source:HGNC Symbol;Acc:HGNC:13902]	1.01853	9.26484e-05	0.000479324
RNF24	ring finger protein 24 [Source:HGNC Symbol;Acc:HGNC:13779]	0.632876	2.92826e-07	4.48884e-06
SNAP25-AS1	SNAP25 antisense RNA 1 [Source:HGNC Symbol;Acc:HGNC:44312]	1.32617	0.000906612	0.00321061
BTBD3	BTB domain containing 3 [Source:HGNC Symbol;Acc:HGNC:15854]	0.622637	0.00306599	0.00897373
ISM1	isthmin 1 [Source:HGNC Symbol;Acc:HGNC:16213]	-1.6147	0.0184611	0.0400861
RALGAPA2	Ral GTPase activating protein catalytic subunit alpha 2 [Source:HGNC Symbol;Acc:HGNC:16207]	0.663125	0.000105424	0.000532133
KIF3B	kinesin family member 3B [Source:HGNC Symbol;Acc:HGNC:6320]	-0.583174	3.75608e-06	3.40753e-05
CBFA2T2	CBFA2/RUNX1 partner transcriptional co-repressor 2 [Source:HGNC Symbol;Acc:HGNC:1536]	-0.757334	7.26811e-05	0.000392295
MAP1LC3A	microtubule associated protein 1 light chain 3 alpha [Source:HGNC Symbol;Acc:HGNC:6838]	0.916344	8.27717e-07	1.0069e-05
MMP24OS	MMP24 opposite strand [Source:HGNC Symbol;Acc:HGNC:44421]	-0.723583	1.09611e-08	3.24437e-07
MANBAL	mannosidase beta like [Source:HGNC Symbol;Acc:HGNC:15799]	0.735676	0.000862141	0.00308326
DHX35-DT	DHX35 divergent transcript [Source:HGNC Symbol;Acc:HGNC:55365]	-1.57795	0.000462428	0.00181274
PLCG1	phospholipase C gamma 1 [Source:HGNC Symbol;Acc:HGNC:9065]	0.598815	0.00658867	0.0170435
L3MBTL1	L3MBTL histone methyl-lysine binding protein 1 [Source:HGNC Symbol;Acc:HGNC:15905]	-1.64815	8.40742e-06	6.57345e-05
ADA	adenosine deaminase [Source:HGNC Symbol;Acc:HGNC:186]	-1.25582	9.02461e-09	2.83448e-07
ZNF335	zinc finger protein 335 [Source:HGNC Symbol;Acc:HGNC:15807]	0.506075	0.0102826	0.0245613
PREX1	phosphatidylinositol-3,4,5-trisphosphate dependent Rac exchange factor 1 [Source:HGNC Symbol;Acc:HGNC:32594]	-2.77301	1.40768e-15	2.5833e-12
ZFAS1	ZNFX1 antisense RNA 1 [Source:HGNC Symbol;Acc:HGNC:33101]	-0.541605	6.46697e-06	5.30829e-05
B4GALT5	beta-1,4-galactosyltransferase 5 [Source:HGNC Symbol;Acc:HGNC:928]	-0.557477	1.82967e-06	1.90897e-05
GNAS	GNAS complex locus [Source:HGNC Symbol;Acc:HGNC:4392]	-0.511342	0.000639731	0.00239926
LSM14B	LSM family member 14B [Source:HGNC Symbol;Acc:HGNC:15887]	-0.509649	0.001729	0.00554899
HELZ2	helicase with zinc finger 2 [Source:HGNC Symbol;Acc:HGNC:30021]	-0.732493	9.89511e-07	1.15921e-05
MHENCR	melanoma highly expressed competing endogenous lncRNA for miR-425 and miR-489 [Source:HGNC Symbol;Acc:HGNC:53110]	-1.03678	0.000419144	0.00167629
ZNF512B	zinc finger protein 512B [Source:HGNC Symbol;Acc:HGNC:29212]	0.641786	7.55101e-05	0.000406029
HCN2	hyperpolarization activated cyclic nucleotide gated potassium and sodium channel 2 [Source:HGNC Symbol;Acc:HGNC:4846]	-0.6839	0.000504789	0.00195023
WDR18	WD repeat domain 18 [Source:HGNC Symbol;Acc:HGNC:17956]	-0.560075	1.25498e-06	1.40676e-05
ATP5F1D	ATP synthase F1 subunit delta [Source:HGNC Symbol;Acc:HGNC:837]	0.67783	0.000346119	0.00142599
GAMT	guanidinoacetate N-methyltransferase [Source:HGNC Symbol;Acc:HGNC:4136]	1.33201	3.30936e-05	0.000205395
ADAMTSL5	ADAMTS like 5 [Source:HGNC Symbol;Acc:HGNC:27912]	2.12774	0.00165657	0.00535368
ZNF77	zinc finger protein 77 [Source:HGNC Symbol;Acc:HGNC:13150]	-1.15573	0.00107045	0.00369848
PIAS4	protein inhibitor of activated STAT 4 [Source:HGNC Symbol;Acc:HGNC:17002]	-0.523446	0.000278001	0.00119159
RFX2	regulatory factor X2 [Source:HGNC Symbol;Acc:HGNC:9983]	-0.840138	4.87294e-06	4.19837e-05
PET100	PET100 cytochrome c oxidase chaperone [Source:HGNC Symbol;Acc:HGNC:40038]	0.599494	0.0103345	0.0246577
CTXN1	cortexin 1 [Source:HGNC Symbol;Acc:HGNC:31108]	-0.635557	1.02229e-06	1.18522e-05
TIMM44	translocase of inner mitochondrial membrane 44 [Source:HGNC Symbol;Acc:HGNC:17316]	-0.504091	0.000230696	0.00102014
RAB11B-AS1	RAB11B antisense RNA 1 [Source:HGNC Symbol;Acc:HGNC:44178]	-0.53496	0.00307025	0.00898414
ZNF561-AS1	ZNF561 antisense RNA 1 (head to head) [Source:HGNC Symbol;Acc:HGNC:27613]	0.53705	0.00728656	0.0185279
ANGPTL6	angiopoietin like 6 [Source:HGNC Symbol;Acc:HGNC:23140]	-0.816517	0.047314	0.0879967
ATG4D	autophagy related 4D cysteine peptidase [Source:HGNC Symbol;Acc:HGNC:20789]	0.718986	0.004689	0.0128872
SWSAP1	SWIM-type zinc finger 7 associated protein 1 [Source:HGNC Symbol;Acc:HGNC:26638]	-1.01112	0.000791663	0.00286229
ZNF700	zinc finger protein 700 [Source:HGNC Symbol;Acc:HGNC:25292]	-1.01052	0.00525507	0.014197
PRDX2	peroxiredoxin 2 [Source:HGNC Symbol;Acc:HGNC:9353]	-1.2673	4.53933e-12	1.04129e-09
PODNL1	podocan like 1 [Source:HGNC Symbol;Acc:HGNC:26275]	-0.600154	0.0254616	0.052291
DCAF15	DDB1 and CUL4 associated factor 15 [Source:HGNC Symbol;Acc:HGNC:25095]	-0.683542	1.81895e-07	3.06537e-06
AKAP8	A-kinase anchoring protein 8 [Source:HGNC Symbol;Acc:HGNC:378]	-0.539554	0.000466672	0.00182511
BABAM1	BRISC and BRCA1 A complex member 1 [Source:HGNC Symbol;Acc:HGNC:25008]	-0.700348	1.87619e-06	1.94054e-05
ABHD8	abhydrolase domain containing 8 [Source:HGNC Symbol;Acc:HGNC:23759]	-0.957585	6.10541e-07	7.97054e-06
RAB3A	RAB3A, member RAS oncogene family [Source:HGNC Symbol;Acc:HGNC:9777]	-0.736536	0.00131679	0.00439591
IQCN	IQ motif containing N [Source:HGNC Symbol;Acc:HGNC:29350]	-0.740512	0.0435667	0.0819171
SSBP4	single stranded DNA binding protein 4 [Source:HGNC Symbol;Acc:HGNC:15676]	-0.895447	1.52088e-07	2.67634e-06
HOMER3-AS1	HOMER3 antisense RNA 1 [Source:HGNC Symbol;Acc:HGNC:53775]	-1.66629	0.000482919	0.00187987
SLC25A42	solute carrier family 25 member 42 [Source:HGNC Symbol;Acc:HGNC:28380]	-0.712647	0.000451996	0.00178054
SUGP1	SURP and G-patch domain containing 1 [Source:HGNC Symbol;Acc:HGNC:18643]	0.554915	6.7792e-05	0.000370555
DPY19L3-DT	DPY19L3 divergent transcript [Source:HGNC Symbol;Acc:HGNC:55307]	-1.21011	0.000450091	0.00177467
ANKRD27	ankyrin repeat domain 27 [Source:HGNC Symbol;Acc:HGNC:25310]	-0.639195	9.03612e-05	0.000469743
PEPD	peptidase D [Source:HGNC Symbol;Acc:HGNC:8840]	-0.779394	6.94029e-08	1.40623e-06
ZNF302	zinc finger protein 302 [Source:HGNC Symbol;Acc:HGNC:13848]	-0.573802	0.0116277	0.0272487
ZNF181	zinc finger protein 181 [Source:HGNC Symbol;Acc:HGNC:12971]	-1.05079	0.00141375	0.00467589
PROSER3	proline and serine rich 3 [Source:HGNC Symbol;Acc:HGNC:25204]	-1.20336	0.000147651	0.000703273
ACP7	acid phosphatase 7, tartrate resistant (putative) [Source:HGNC Symbol;Acc:HGNC:33781]	-1.19261	0.0013156	0.00439307
SERTAD1	SERTA domain containing 1 [Source:HGNC Symbol;Acc:HGNC:17932]	0.901855	8.65357e-07	1.04183e-05
SHKBP1	SH3KBP1 binding protein 1 [Source:HGNC Symbol;Acc:HGNC:19214]	0.52644	0.000462079	0.00181192
ITPKC	inositol-trisphosphate 3-kinase C [Source:HGNC Symbol;Acc:HGNC:14897]	0.504528	0.0353665	0.0688256
PAFAH1B3	platelet activating factor acetylhydrolase 1b catalytic subunit 3 [Source:HGNC Symbol;Acc:HGNC:8576]	1.07474	9.51429e-11	8.85656e-09
TMEM145	transmembrane protein 145 [Source:HGNC Symbol;Acc:HGNC:26912]	-1.79205	0.000352524	0.00145052
RPS10P28	ribosomal protein S10 pseudogene 28 [Source:HGNC Symbol;Acc:HGNC:35511]	1.5221	0.0184505	0.0400769
ETHE1	ETHE1 persulfide dioxygenase [Source:HGNC Symbol;Acc:HGNC:23287]	0.518647	0.000290794	0.0012353
ZNF575	zinc finger protein 575 [Source:HGNC Symbol;Acc:HGNC:27606]	-0.543719	0.00126929	0.0042684
XRCC1	X-ray repair cross complementing 1 [Source:HGNC Symbol;Acc:HGNC:12828]	-0.688063	1.21751e-05	8.95254e-05
ZNF285	zinc finger protein 285 [Source:HGNC Symbol;Acc:HGNC:13079]	-0.798924	0.0159259	0.0354749
ZNF180	zinc finger protein 180 [Source:HGNC Symbol;Acc:HGNC:12970]	-0.682373	0.00412193	0.0115379
ERCC1	ERCC excision repair 1, endonuclease non-catalytic subunit [Source:HGNC Symbol;Acc:HGNC:3433]	0.504118	7.01529e-06	5.66427e-05
IRF2BP1	interferon regulatory factor 2 binding protein 1 [Source:HGNC Symbol;Acc:HGNC:21728]	0.889487	0.00387758	0.010962
NOVA2	NOVA alternative splicing regulator 2 [Source:HGNC Symbol;Acc:HGNC:7887]	3.75272	3.2074e-07	4.81335e-06
ZSWIM9	zinc finger SWIM-type containing 9 [Source:HGNC Symbol;Acc:HGNC:34495]	0.789251	0.000218795	0.000975239
PIH1D1	PIH1 domain containing 1 [Source:HGNC Symbol;Acc:HGNC:26075]	0.87011	3.99179e-05	0.000240068
SCAF1	SR-related CTD associated factor 1 [Source:HGNC Symbol;Acc:HGNC:30403]	0.587445	1.03505e-05	7.8167e-05
KLKP1	kallikrein pseudogene 1 [Source:HGNC Symbol;Acc:HGNC:21260]	1.50956	0.00953221	0.0231607
VSIG10L	V-set and immunoglobulin domain containing 10 like [Source:HGNC Symbol;Acc:HGNC:27111]	-0.702669	0.000229787	0.00101647
C19orf84	chromosome 19 open reading frame 84 [Source:HGNC Symbol;Acc:HGNC:27112]	-2.53393	4.83516e-05	0.000279283
ZNF615	zinc finger protein 615 [Source:HGNC Symbol;Acc:HGNC:24740]	-0.642647	0.0351741	0.0685136
LENG1	leukocyte receptor cluster member 1 [Source:HGNC Symbol;Acc:HGNC:15502]	0.578714	0.00119624	0.00406315
DNAAF3	dynein axonemal assembly factor 3 [Source:HGNC Symbol;Acc:HGNC:30492]	0.875411	0.00215637	0.00666202
ZSCAN5A	zinc finger and SCAN domain containing 5A [Source:HGNC Symbol;Acc:HGNC:23710]	-0.517465	0.000150595	0.000714908
ZNF586	zinc finger protein 586 [Source:HGNC Symbol;Acc:HGNC:25949]	-1.40603	9.34408e-06	7.16621e-05
ZNF552	zinc finger protein 552 [Source:HGNC Symbol;Acc:HGNC:26135]	1.08239	0.00553999	0.014811
ZNF274	zinc finger protein 274 [Source:HGNC Symbol;Acc:HGNC:13068]	-1.04534	0.00465166	0.0128038
ZNF8-DT	ZNF8 divergent transcript [Source:HGNC Symbol;Acc:HGNC:55280]	-0.607814	0.000266887	0.00115048
ZBTB45	zinc finger and BTB domain containing 45 [Source:HGNC Symbol;Acc:HGNC:23715]	0.756482	5.18821e-05	0.000295412
SLC25A18	solute carrier family 25 member 18 [Source:HGNC Symbol;Acc:HGNC:10988]	-3.11715	0.000113675	0.000564575
TANGO2	transport and golgi organization 2 homolog [Source:HGNC Symbol;Acc:HGNC:25439]	0.557437	0.000366616	0.00149747
YDJC	YdjC chitooligosaccharide deacetylase homolog [Source:HGNC Symbol;Acc:HGNC:27158]	-1.03266	0.000342283	0.00141291
PPM1F-AS1	PPM1F antisense RNA 1 [Source:HGNC Symbol;Acc:HGNC:40888]	-2.0229	0.00268721	0.00803349
SPECC1L	sperm antigen with calponin homology and coiled-coil domains 1 like [Source:HGNC Symbol;Acc:HGNC:29022]	-0.898288	4.86032e-07	6.69192e-06
KIAA1671	KIAA1671 [Source:HGNC Symbol;Acc:HGNC:29345]	-1.78919	3.34506e-09	1.31008e-07
TTC28	tetratricopeptide repeat domain 28 [Source:HGNC Symbol;Acc:HGNC:29179]	-0.932872	0.000107762	0.000540745
SMTN	smoothelin [Source:HGNC Symbol;Acc:HGNC:11126]	0.683331	3.02032e-06	2.83508e-05
LIMK2	LIM domain kinase 2 [Source:HGNC Symbol;Acc:HGNC:6614]	0.863259	2.97805e-05	0.000188546
HMGXB4	HMG-box containing 4 [Source:HGNC Symbol;Acc:HGNC:5003]	0.598913	0.000208445	0.000937085
APOL6	apolipoprotein L6 [Source:HGNC Symbol;Acc:HGNC:14870]	1.00711	7.73941e-05	0.000414943
APOL2	apolipoprotein L2 [Source:HGNC Symbol;Acc:HGNC:619]	1.08516	4.87248e-06	4.19837e-05
KCTD17	potassium channel tetramerization domain containing 17 [Source:HGNC Symbol;Acc:HGNC:25705]	0.816393	8.64077e-06	6.71909e-05
GCAT	glycine C-acetyltransferase [Source:HGNC Symbol;Acc:HGNC:4188]	0.537537	0.00271889	0.00810932
PICK1	protein interacting with PRKCA 1 [Source:HGNC Symbol;Acc:HGNC:9394]	1.13397	0.000152947	0.000723666
APOBEC3D	apolipoprotein B mRNA editing enzyme catalytic subunit 3D [Source:HGNC Symbol;Acc:HGNC:17354]	-0.748005	0.00816252	0.0203864
SREBF2	sterol regulatory element binding transcription factor 2 [Source:HGNC Symbol;Acc:HGNC:11290]	0.805005	3.02542e-06	2.83683e-05
ATP5MGL	ATP synthase membrane subunit g like [Source:HGNC Symbol;Acc:HGNC:13213]	0.523689	0.0428914	0.0808961
MCAT	malonyl-CoA-acyl carrier protein transacylase [Source:HGNC Symbol;Acc:HGNC:29622]	0.650143	0.000158496	0.000746073
TTLL12	tubulin tyrosine ligase like 12 [Source:HGNC Symbol;Acc:HGNC:28974]	0.673397	0.000641401	0.00240217
SELENOO	selenoprotein O [Source:HGNC Symbol;Acc:HGNC:30395]	0.771557	0.024056	0.0499553
MAPK12	mitogen-activated protein kinase 12 [Source:HGNC Symbol;Acc:HGNC:6874]	0.656544	0.00276572	0.00822989
NCAPH2	non-SMC condensin II complex subunit H2 [Source:HGNC Symbol;Acc:HGNC:25071]	0.96518	9.802e-07	1.14992e-05
MIR99AHG	mir-99a-let-7c cluster host gene [Source:HGNC Symbol;Acc:HGNC:1274]	-1.10616	0.000338496	0.00140178
BTG3	BTG anti-proliferation factor 3 [Source:HGNC Symbol;Acc:HGNC:1132]	-0.76655	2.26001e-06	2.2426e-05
SCAF4	SR-related CTD associated factor 4 [Source:HGNC Symbol;Acc:HGNC:19304]	-0.605212	0.000538373	0.002062
URB1-AS1	URB1 antisense RNA 1 (head to head) [Source:HGNC Symbol;Acc:HGNC:23128]	-1.50595	3.36073e-06	3.09921e-05
EVA1C	eva-1 homolog C [Source:HGNC Symbol;Acc:HGNC:13239]	-1.70351	6.39843e-08	1.32145e-06
PAXBP1	PAX3 and PAX7 binding protein 1 [Source:HGNC Symbol;Acc:HGNC:13579]	-0.541843	0.0318597	0.0630518
IFNAR2	interferon alpha and beta receptor subunit 2 [Source:HGNC Symbol;Acc:HGNC:5433]	-0.577748	0.000737343	0.00270394
CRYZL1	crystallin zeta like 1 [Source:HGNC Symbol;Acc:HGNC:2420]	-0.884204	9.79181e-06	7.4507e-05
ITSN1	intersectin 1 [Source:HGNC Symbol;Acc:HGNC:6183]	-0.653403	2.19292e-06	2.19394e-05
DOP1B	DOP1 leucine zipper like protein B [Source:HGNC Symbol;Acc:HGNC:1291]	-1.46841	4.10483e-08	9.33286e-07
HLCS	holocarboxylase synthetase [Source:HGNC Symbol;Acc:HGNC:4976]	-0.801645	1.22499e-05	8.99033e-05
GET1	guided entry of tail-anchored proteins factor 1 [Source:HGNC Symbol;Acc:HGNC:12790]	-0.528813	0.00102896	0.00357418
B3GALT5	beta-1,3-galactosyltransferase 5 [Source:HGNC Symbol;Acc:HGNC:920]	-2.06641	3.81346e-07	5.52908e-06
RIPK4	receptor interacting serine/threonine kinase 4 [Source:HGNC Symbol;Acc:HGNC:496]	-3.61626	1.4747e-06	1.6e-05
PWP2	PWP2 small subunit processome component [Source:HGNC Symbol;Acc:HGNC:9711]	-4.26225	1.76494e-08	4.773e-07
DIP2A	disco interacting protein 2 homolog A [Source:HGNC Symbol;Acc:HGNC:17217]	-0.631347	0.00472668	0.0129769
MT-TM	mitochondrially encoded tRNA-Met (AUA/G) [Source:HGNC Symbol;Acc:HGNC:7492]	-0.938725	4.40261e-07	6.20812e-06
MT-TD	mitochondrially encoded tRNA-Asp (GAU/C) [Source:HGNC Symbol;Acc:HGNC:7478]	0.997458	0.00030056	0.00126798
MT-TR	mitochondrially encoded tRNA-Arg (CGN) [Source:HGNC Symbol;Acc:HGNC:7496]	-0.81897	0.00844319	0.0209551
MT-ND4	mitochondrially encoded NADH:ubiquinone oxidoreductase core subunit 4 [Source:HGNC Symbol;Acc:HGNC:7459]	0.578874	2.06928e-05	0.000139245
MT-TS2	mitochondrially encoded tRNA-Ser (AGU/C) 2 [Source:HGNC Symbol;Acc:HGNC:7498]	-0.502257	0.0158441	0.035305

## Sheet: LOXL3-KD U251
Supplementary Table S1. Differentially expressed genes in LOXL3 partial knockout cells
Gene	description	Clone 1-EV_logFC	P.Value	adj.P.Val
MTATP6P1	MT-ATP6 pseudogene 1 [Source:HGNC Symbol;Acc:HGNC:44575]	1.01975	4.75045e-05	0.00013945
NOC2L	NOC2 like nucleolar associated transcriptional repressor [Source:HGNC Symbol;Acc:HGNC:24517]	-0.611065	3.94462e-05	0.000118011
MIB2	MIB E3 ubiquitin protein ligase 2 [Source:HGNC Symbol;Acc:HGNC:30577]	1.78085	3.29835e-10	6.45492e-09
SLC35E2B	solute carrier family 35 member E2B [Source:HGNC Symbol;Acc:HGNC:33941]	1.16947	0.00159324	0.00323689
NADK	NAD kinase [Source:HGNC Symbol;Acc:HGNC:29831]	-0.524189	1.43654e-05	4.91668e-05
GNB1	G protein subunit beta 1 [Source:HGNC Symbol;Acc:HGNC:4396]	-0.618528	9.95826e-07	4.74508e-06
PRKCZ	protein kinase C zeta [Source:HGNC Symbol;Acc:HGNC:9412]	0.711195	0.0117848	0.0196641
PRDM16-DT	PRDM16 divergent transcript [Source:HGNC Symbol;Acc:HGNC:48664]	-1.37025	0.00113209	0.00238341
PRDM16	PR/SET domain 16 [Source:HGNC Symbol;Acc:HGNC:14000]	-1.86295	5.80761e-11	1.76887e-09
ENO1	enolase 1 [Source:HGNC Symbol;Acc:HGNC:3350]	0.831069	6.72601e-08	4.80561e-07
H6PD	hexose-6-phosphate dehydrogenase/glucose 1-dehydrogenase [Source:HGNC Symbol;Acc:HGNC:4795]	2.0244	1.49611e-12	1.24436e-10
SLC25A33	solute carrier family 25 member 33 [Source:HGNC Symbol;Acc:HGNC:29681]	-0.551831	0.00163887	0.00331997
PIK3CD	phosphatidylinositol-4,5-bisphosphate 3-kinase catalytic subunit delta [Source:HGNC Symbol;Acc:HGNC:8977]	-1.54821	8.71355e-11	2.36524e-09
PIK3CD-AS2	PIK3CD antisense RNA 2 [Source:HGNC Symbol;Acc:HGNC:51334]	1.79417	2.48042e-05	7.89003e-05
CLSTN1	calsyntenin 1 [Source:HGNC Symbol;Acc:HGNC:17447]	0.846844	6.61311e-08	4.74061e-07
NMNAT1	nicotinamide nucleotide adenylyltransferase 1 [Source:HGNC Symbol;Acc:HGNC:17877]	1.13338	2.90535e-06	1.21134e-05
CENPS	centromere protein S [Source:HGNC Symbol;Acc:HGNC:23163]	-1.62228	4.67508e-10	8.55559e-09
TARDBP	TAR DNA binding protein [Source:HGNC Symbol;Acc:HGNC:11571]	-0.763354	1.09536e-07	7.2736e-07
EXOSC10	exosome component 10 [Source:HGNC Symbol;Acc:HGNC:9138]	-0.564047	2.51123e-06	1.06481e-05
VPS13D	vacuolar protein sorting 13 homolog D [Source:HGNC Symbol;Acc:HGNC:23595]	0.922998	6.55028e-08	4.70858e-07
PRDM2	PR/SET domain 2 [Source:HGNC Symbol;Acc:HGNC:9347]	0.798102	1.11673e-05	3.93953e-05
UQCRHL	ubiquinol-cytochrome c reductase hinge protein like [Source:HGNC Symbol;Acc:HGNC:51714]	0.660468	0.047349	0.0691372
FBXO42	F-box protein 42 [Source:HGNC Symbol;Acc:HGNC:29249]	0.752832	4.97911e-05	0.000145243
CROCC	ciliary rootlet coiled-coil, rootletin [Source:HGNC Symbol;Acc:HGNC:21299]	0.785437	0.00857777	0.014753
LINC02783	long intergenic non-protein coding RNA 2783 [Source:HGNC Symbol;Acc:HGNC:54303]	1.14948	7.35436e-05	0.000206275
PAX7	paired box 7 [Source:HGNC Symbol;Acc:HGNC:8621]	-5.12173	2.77675e-08	2.29919e-07
UBR4	ubiquitin protein ligase E3 component n-recognin 4 [Source:HGNC Symbol;Acc:HGNC:30313]	1.02303	3.98688e-07	2.15811e-06
EMC1-AS1	EMC1 antisense RNA 1 [Source:HGNC Symbol;Acc:HGNC:54050]	1.35187	0.00170981	0.00344912
CAPZB	capping actin protein of muscle Z-line subunit beta [Source:HGNC Symbol;Acc:HGNC:1491]	-0.872982	7.26247e-08	5.13738e-07
MICOS10	mitochondrial contact site and cristae organizing system subunit 10 [Source:HGNC Symbol;Acc:HGNC:32068]	-0.612598	6.24322e-06	2.35962e-05
TMCO4	transmembrane and coiled-coil domains 4 [Source:HGNC Symbol;Acc:HGNC:27393]	-1.53296	5.47877e-06	2.10485e-05
MUL1	mitochondrial E3 ubiquitin protein ligase 1 [Source:HGNC Symbol;Acc:HGNC:25762]	0.530786	0.000186238	0.000475397
EPHB2	EPH receptor B2 [Source:HGNC Symbol;Acc:HGNC:3393]	-0.911054	1.10335e-08	1.07236e-07
GALE	UDP-galactose-4-epimerase [Source:HGNC Symbol;Acc:HGNC:4116]	-1.11715	5.19149e-10	9.16457e-09
HMGCL	3-hydroxy-3-methylglutaryl-CoA lyase [Source:HGNC Symbol;Acc:HGNC:5005]	1.18948	1.54611e-09	2.15014e-08
SRRM1	serine and arginine repetitive matrix 1 [Source:HGNC Symbol;Acc:HGNC:16638]	-0.857278	4.14689e-08	3.22771e-07
CLIC4	chloride intracellular channel 4 [Source:HGNC Symbol;Acc:HGNC:13518]	-0.649449	3.59179e-07	1.97305e-06
RUNX3	RUNX family transcription factor 3 [Source:HGNC Symbol;Acc:HGNC:10473]	-1.37526	0.000542188	0.00123117
PAFAH2	platelet activating factor acetylhydrolase 2 [Source:HGNC Symbol;Acc:HGNC:8579]	0.732399	9.05724e-05	0.000248018
PIGV	phosphatidylinositol glycan anchor biosynthesis class V [Source:HGNC Symbol;Acc:HGNC:26031]	0.858942	0.000551025	0.00124948
SESN2	sestrin 2 [Source:HGNC Symbol;Acc:HGNC:20746]	2.5176	1.55833e-13	2.76976e-11
TAF12	TATA-box binding protein associated factor 12 [Source:HGNC Symbol;Acc:HGNC:11545]	0.845639	2.99625e-07	1.69101e-06
MECR	mitochondrial trans-2-enoyl-CoA reductase [Source:HGNC Symbol;Acc:HGNC:19691]	1.21839	4.97845e-08	3.74683e-07
SDC3	syndecan 3 [Source:HGNC Symbol;Acc:HGNC:10660]	2.14198	1.0447e-12	9.82243e-11
PUM1	pumilio RNA binding family member 1 [Source:HGNC Symbol;Acc:HGNC:14957]	0.628278	1.38602e-05	4.76764e-05
PEF1	penta-EF-hand domain containing 1 [Source:HGNC Symbol;Acc:HGNC:30009]	-0.72433	0.000268217	0.000659987
KPNA6	karyopherin subunit alpha 6 [Source:HGNC Symbol;Acc:HGNC:6399]	0.686364	5.0158e-06	1.94617e-05
EIF3I	eukaryotic translation initiation factor 3 subunit I [Source:HGNC Symbol;Acc:HGNC:3272]	-0.971698	7.06362e-08	5.0137e-07
BSDC1	BSD domain containing 1 [Source:HGNC Symbol;Acc:HGNC:25501]	0.808561	0.000180562	0.000462546
KIAA1522	KIAA1522 [Source:HGNC Symbol;Acc:HGNC:29301]	-1.4028	4.30774e-10	8.00758e-09
AK2	adenylate kinase 2 [Source:HGNC Symbol;Acc:HGNC:362]	-0.525877	1.47683e-05	5.02936e-05
ZMYM4	zinc finger MYM-type containing 4 [Source:HGNC Symbol;Acc:HGNC:13055]	0.546789	7.99596e-05	0.000222443
KIAA0319L	KIAA0319 like [Source:HGNC Symbol;Acc:HGNC:30071]	1.46871	7.45764e-10	1.22796e-08
NCDN	neurochondrin [Source:HGNC Symbol;Acc:HGNC:17597]	1.16535	1.23263e-08	1.17167e-07
PSMB2	proteasome 20S subunit beta 2 [Source:HGNC Symbol;Acc:HGNC:9539]	-0.653348	1.37993e-06	6.2787e-06
AGO3	argonaute RISC catalytic component 3 [Source:HGNC Symbol;Acc:HGNC:18421]	0.557541	2.31577e-05	7.45771e-05
EVA1B	eva-1 homolog B [Source:HGNC Symbol;Acc:HGNC:25558]	0.720153	0.00761748	0.0132631
OSCP1	organic solute carrier partner 1 [Source:HGNC Symbol;Acc:HGNC:29971]	1.03085	4.14988e-07	2.23495e-06
LINC01137	long intergenic non-protein coding RNA 1137 [Source:HGNC Symbol;Acc:HGNC:49453]	1.12864	0.000786893	0.0017175
ZC3H12A	zinc finger CCCH-type containing 12A [Source:HGNC Symbol;Acc:HGNC:26259]	-1.09383	6.58103e-07	3.32641e-06
C1orf109	chromosome 1 open reading frame 109 [Source:HGNC Symbol;Acc:HGNC:26039]	-0.793157	0.00110627	0.00233206
MTF1	metal regulatory transcription factor 1 [Source:HGNC Symbol;Acc:HGNC:7428]	0.718697	1.65862e-07	1.03365e-06
SMAP2	small ArfGAP2 [Source:HGNC Symbol;Acc:HGNC:25082]	0.679431	1.84715e-05	6.10928e-05
ZNF684	zinc finger protein 684 [Source:HGNC Symbol;Acc:HGNC:28418]	-0.931342	0.00255355	0.00493849
CTPS1	CTP synthase 1 [Source:HGNC Symbol;Acc:HGNC:2519]	-1.2533	4.57449e-10	8.419e-09
EDN2	endothelin 2 [Source:HGNC Symbol;Acc:HGNC:3177]	-2.9545	1.64965e-06	7.37061e-06
C1orf50	chromosome 1 open reading frame 50 [Source:HGNC Symbol;Acc:HGNC:28795]	1.07091	1.27586e-06	5.86615e-06
ZNF691	zinc finger protein 691 [Source:HGNC Symbol;Acc:HGNC:28028]	1.49464	6.31311e-07	3.21226e-06
SZT2	SZT2 subunit of KICSTOR complex [Source:HGNC Symbol;Acc:HGNC:29040]	1.05675	0.000405489	0.000951223
PTPRF	protein tyrosine phosphatase receptor type F [Source:HGNC Symbol;Acc:HGNC:9670]	-0.53817	1.04239e-06	4.91995e-06
ST3GAL3	ST3 beta-galactoside alpha-2,3-sialyltransferase 3 [Source:HGNC Symbol;Acc:HGNC:10866]	1.5642	2.04799e-06	8.914e-06
IPO13	importin 13 [Source:HGNC Symbol;Acc:HGNC:16853]	0.539643	0.000102291	0.000276968
CCDC24	coiled-coil domain containing 24 [Source:HGNC Symbol;Acc:HGNC:28688]	-0.782399	0.000188474	0.000480253
ZSWIM5	zinc finger SWIM-type containing 5 [Source:HGNC Symbol;Acc:HGNC:29299]	3.22867	2.89249e-10	5.86685e-09
IPP	intracisternal A particle-promoted polypeptide [Source:HGNC Symbol;Acc:HGNC:6108]	0.926858	0.000198761	0.000504187
MAST2	microtubule associated serine/threonine kinase 2 [Source:HGNC Symbol;Acc:HGNC:19035]	0.538642	0.000191058	0.000486169
PIK3R3	phosphoinositide-3-kinase regulatory subunit 3 [Source:HGNC Symbol;Acc:HGNC:8981]	0.925107	4.3937e-08	3.38328e-07
RAD54L	RAD54 like [Source:HGNC Symbol;Acc:HGNC:9826]	-0.940183	2.17078e-05	7.045e-05
DMBX1	diencephalon/mesencephalon homeobox 1 [Source:HGNC Symbol;Acc:HGNC:19026]	-1.80648	0.000563391	0.00127463
STIL	STIL centriolar assembly protein [Source:HGNC Symbol;Acc:HGNC:10879]	-0.840899	1.42393e-07	9.11287e-07
RNF11	ring finger protein 11 [Source:HGNC Symbol;Acc:HGNC:10056]	0.573701	2.05342e-07	1.23233e-06
COA7	cytochrome c oxidase assembly factor 7 [Source:HGNC Symbol;Acc:HGNC:25716]	-0.609868	6.26222e-06	2.36542e-05
ZYG11B	zyg-11 family member B, cell cycle regulator [Source:HGNC Symbol;Acc:HGNC:25820]	0.934349	4.4309e-09	5.1103e-08
ECHDC2	enoyl-CoA hydratase domain containing 2 [Source:HGNC Symbol;Acc:HGNC:23408]	1.84084	0.00180311	0.00361597
NDC1	NDC1 transmembrane nucleoporin [Source:HGNC Symbol;Acc:HGNC:25525]	-0.766795	1.25366e-08	1.18456e-07
HSPB11	heat shock protein family B (small) member 11 [Source:HGNC Symbol;Acc:HGNC:25019]	-1.21764	6.52744e-09	6.9723e-08
LRRC42	leucine rich repeat containing 42 [Source:HGNC Symbol;Acc:HGNC:28792]	-0.574105	1.06378e-05	3.77636e-05
TMEM59	transmembrane protein 59 [Source:HGNC Symbol;Acc:HGNC:1239]	1.15449	1.0308e-10	2.66959e-09
PARS2	prolyl-tRNA synthetase 2, mitochondrial [Source:HGNC Symbol;Acc:HGNC:30563]	0.846148	1.83927e-05	6.09099e-05
MYSM1	Myb like, SWIRM and MPN domains 1 [Source:HGNC Symbol;Acc:HGNC:29401]	-0.550968	0.0142562	0.0233671
USP1	ubiquitin specific peptidase 1 [Source:HGNC Symbol;Acc:HGNC:12607]	-0.909404	1.62583e-08	1.47932e-07
PGM1	phosphoglucomutase 1 [Source:HGNC Symbol;Acc:HGNC:8905]	1.32133	1.47999e-10	3.51058e-09
ROR1	receptor tyrosine kinase like orphan receptor 1 [Source:HGNC Symbol;Acc:HGNC:10256]	0.724433	0.00651786	0.0115107
MIER1	MIER1 transcriptional regulator [Source:HGNC Symbol;Acc:HGNC:29657]	0.754528	1.04365e-06	4.92415e-06
NEGR1	neuronal growth regulator 1 [Source:HGNC Symbol;Acc:HGNC:17302]	-0.876876	9.35458e-06	3.38e-05
SLC44A5	solute carrier family 44 member 5 [Source:HGNC Symbol;Acc:HGNC:28524]	5.09403	2.37229e-06	1.01152e-05
ST6GALNAC5	ST6 N-acetylgalactosaminide alpha-2,6-sialyltransferase 5 [Source:HGNC Symbol;Acc:HGNC:19342]	2.2566	0.00129849	0.00269696
CTBS	chitobiase [Source:HGNC Symbol;Acc:HGNC:2496]	1.11381	3.63242e-05	0.000109759
ODF2L	outer dense fiber of sperm tails 2 like [Source:HGNC Symbol;Acc:HGNC:29225]	-0.637328	5.15405e-05	0.000149874
HS2ST1	heparan sulfate 2-O-sulfotransferase 1 [Source:HGNC Symbol;Acc:HGNC:5193]	0.82991	1.58648e-07	9.99736e-07
GBP5	guanylate binding protein 5 [Source:HGNC Symbol;Acc:HGNC:19895]	-2.28887	5.33122e-10	9.33503e-09
CDC7	cell division cycle 7 [Source:HGNC Symbol;Acc:HGNC:1745]	-1.44155	4.3773e-05	0.000129611
DIPK1A	divergent protein kinase domain 1A [Source:HGNC Symbol;Acc:HGNC:32213]	0.967377	1.10823e-06	5.18921e-06
CCDC18-AS1	CCDC18 antisense RNA 1 [Source:HGNC Symbol;Acc:HGNC:52262]	3.4047	8.33048e-08	5.75855e-07
ALG14	ALG14 UDP-N-acetylglucosaminyltransferase subunit [Source:HGNC Symbol;Acc:HGNC:28287]	-0.910823	2.2823e-05	7.36212e-05
EEF1A1P11	eukaryotic translation elongation factor 1 alpha 1 pseudogene 11 [Source:HGNC Symbol;Acc:HGNC:3206]	0.853884	0.00626679	0.0111021
TRMT13	tRNA methyltransferase 13 homolog [Source:HGNC Symbol;Acc:HGNC:25502]	0.585812	0.0190257	0.0303533
DBT	dihydrolipoamide branched chain transacylase E2 [Source:HGNC Symbol;Acc:HGNC:2698]	1.12427	2.61573e-07	1.51109e-06
SLC30A7	solute carrier family 30 member 7 [Source:HGNC Symbol;Acc:HGNC:19306]	0.86042	5.72063e-09	6.29027e-08
GPSM2	G protein signaling modulator 2 [Source:HGNC Symbol;Acc:HGNC:29501]	-0.530204	0.000287099	0.000699945
WDR47	WD repeat domain 47 [Source:HGNC Symbol;Acc:HGNC:29141]	0.713718	0.00818	0.0141401
TMEM167B	transmembrane protein 167B [Source:HGNC Symbol;Acc:HGNC:30187]	0.907505	2.10565e-06	9.10544e-06
SARS1	seryl-tRNA synthetase 1 [Source:HGNC Symbol;Acc:HGNC:10537]	0.545928	5.88717e-05	0.00016866
PSMA5	proteasome 20S subunit alpha 5 [Source:HGNC Symbol;Acc:HGNC:9534]	-0.633243	2.91916e-05	9.09173e-05
ATXN7L2	ataxin 7 like 2 [Source:HGNC Symbol;Acc:HGNC:28713]	-1.11051	0.000655062	0.00145763
AMIGO1	adhesion molecule with Ig like domain 1 [Source:HGNC Symbol;Acc:HGNC:20824]	1.61445	3.27814e-06	1.34219e-05
GSTM4	glutathione S-transferase mu 4 [Source:HGNC Symbol;Acc:HGNC:4636]	1.38566	4.12357e-09	4.82734e-08
GSTM3	glutathione S-transferase mu 3 [Source:HGNC Symbol;Acc:HGNC:4635]	1.76195	1.26233e-10	3.13169e-09
AHCYL1	adenosylhomocysteinase like 1 [Source:HGNC Symbol;Acc:HGNC:344]	0.61283	2.00443e-07	1.2074e-06
LRIF1	ligand dependent nuclear receptor interacting factor 1 [Source:HGNC Symbol;Acc:HGNC:30299]	-0.918771	2.40057e-07	1.41002e-06
RHOC	ras homolog family member C [Source:HGNC Symbol;Acc:HGNC:669]	1.02326	2.82214e-07	1.60658e-06
LRIG2	leucine rich repeats and immunoglobulin like domains 2 [Source:HGNC Symbol;Acc:HGNC:20889]	0.647799	0.0049521	0.00897645
CD58	CD58 molecule [Source:HGNC Symbol;Acc:HGNC:1688]	-0.702652	5.28123e-07	2.7564e-06
CD101	CD101 molecule [Source:HGNC Symbol;Acc:HGNC:5949]	2.20782	0.000102647	0.000277757
TTF2	transcription termination factor 2 [Source:HGNC Symbol;Acc:HGNC:12398]	-0.983908	6.53843e-09	6.97666e-08
TRIM45	tripartite motif containing 45 [Source:HGNC Symbol;Acc:HGNC:19018]	0.79834	2.72108e-05	8.55073e-05
TENT5C	terminal nucleotidyltransferase 5C [Source:HGNC Symbol;Acc:HGNC:24712]	1.9614	0.00021104	0.000531492
SRGAP2C	SLIT-ROBO Rho GTPase activating protein 2C [Source:HGNC Symbol;Acc:HGNC:30584]	-0.703338	0.0142828	0.0234077
PEX11B	peroxisomal biogenesis factor 11 beta [Source:HGNC Symbol;Acc:HGNC:8853]	0.964303	2.68262e-05	8.45242e-05
ANKRD34A	ankyrin repeat domain 34A [Source:HGNC Symbol;Acc:HGNC:27639]	0.849347	0.00657944	0.0116116
POLR3GL	RNA polymerase III subunit GL [Source:HGNC Symbol;Acc:HGNC:28466]	0.644932	1.0194e-05	3.64108e-05
LINC00869;LINC00869	long intergenic non-protein coding RNA 869 [Source:HGNC Symbol;Acc:HGNC:29050];long intergenic non-protein coding RNA 869 [Source:HGNC Symbol;Acc:HGNC:29050]	1.75816	1.42481e-06	6.45719e-06
H2BC20P	H2B clustered histone 20, pseudogene [Source:HGNC Symbol;Acc:HGNC:20516]	3.45219	2.81818e-08	2.32608e-07
C1orf56	chromosome 1 open reading frame 56 [Source:HGNC Symbol;Acc:HGNC:26045]	1.30393	2.60011e-07	1.50341e-06
MLLT11	MLLT11 transcription factor 7 cofactor [Source:HGNC Symbol;Acc:HGNC:16997]	-1.34844	8.41348e-11	2.29338e-09
ZNF687-AS1	ZNF687 antisense RNA 1 [Source:HGNC Symbol;Acc:HGNC:54048]	1.0377	0.000926647	0.00199027
S100A1	S100 calcium binding protein A1 [Source:HGNC Symbol;Acc:HGNC:10486]	1.31188	0.00493929	0.00896253
GATAD2B	GATA zinc finger domain containing 2B [Source:HGNC Symbol;Acc:HGNC:30778]	0.575318	1.01182e-05	3.61963e-05
IL6R	interleukin 6 receptor [Source:HGNC Symbol;Acc:HGNC:6019]	-2.36161	2.25145e-07	1.3333e-06
PBXIP1	PBX homeobox interacting protein 1 [Source:HGNC Symbol;Acc:HGNC:21199]	1.961	1.15031e-11	5.4472e-10
PYGO2	pygopus family PHD finger 2 [Source:HGNC Symbol;Acc:HGNC:30257]	0.870284	2.07009e-07	1.23891e-06
MUC1	mucin 1, cell surface associated [Source:HGNC Symbol;Acc:HGNC:7508]	1.15464	0.00413671	0.00763713
CLK2	CDC like kinase 2 [Source:HGNC Symbol;Acc:HGNC:2069]	1.0525	3.14749e-08	2.55561e-07
RUSC1	RUN and SH3 domain containing 1 [Source:HGNC Symbol;Acc:HGNC:17153]	-0.594497	7.94099e-05	0.000221151
ARHGEF2	Rho/Rac guanine nucleotide exchange factor 2 [Source:HGNC Symbol;Acc:HGNC:682]	0.550319	0.000105827	0.000285708
UBQLN4	ubiquilin 4 [Source:HGNC Symbol;Acc:HGNC:1237]	-1.06864	0.00832573	0.0143557
GPATCH4	G-patch domain containing 4 [Source:HGNC Symbol;Acc:HGNC:25982]	-1.50981	7.26849e-12	3.83369e-10
METTL25B	methyltransferase like 25B [Source:HGNC Symbol;Acc:HGNC:24273]	1.38258	2.9181e-10	5.88839e-09
PEAR1	platelet endothelial aggregation receptor 1 [Source:HGNC Symbol;Acc:HGNC:33631]	-3.51633	1.43968e-07	9.19739e-07
PIGM	phosphatidylinositol glycan anchor biosynthesis class M [Source:HGNC Symbol;Acc:HGNC:18858]	0.903104	1.29004e-07	8.35764e-07
PEX19	peroxisomal biogenesis factor 19 [Source:HGNC Symbol;Acc:HGNC:9713]	0.592594	5.90978e-07	3.0308e-06
PPOX	protoporphyrinogen oxidase [Source:HGNC Symbol;Acc:HGNC:9280]	0.627148	7.84894e-05	0.000218775
B4GALT3	beta-1,4-galactosyltransferase 3 [Source:HGNC Symbol;Acc:HGNC:926]	0.935158	5.03865e-08	3.77899e-07
ADAMTS4	ADAM metallopeptidase with thrombospondin type 1 motif 4 [Source:HGNC Symbol;Acc:HGNC:220]	-2.89748	9.28219e-08	6.31549e-07
DUSP12	dual specificity phosphatase 12 [Source:HGNC Symbol;Acc:HGNC:3067]	-0.836866	1.25871e-06	5.79756e-06
UCK2	uridine-cytidine kinase 2 [Source:HGNC Symbol;Acc:HGNC:12562]	-0.760854	4.01557e-07	2.17158e-06
TADA1	transcriptional adaptor 1 [Source:HGNC Symbol;Acc:HGNC:30631]	-0.757691	1.50445e-05	5.10932e-05
METTL18	methyltransferase like 18 [Source:HGNC Symbol;Acc:HGNC:28793]	-0.540836	0.0287581	0.044106
PRRC2C	proline rich coiled-coil 2C [Source:HGNC Symbol;Acc:HGNC:24903]	-0.618899	2.08593e-07	1.24666e-06
PIGC	phosphatidylinositol glycan anchor biosynthesis class C [Source:HGNC Symbol;Acc:HGNC:8960]	-0.723492	5.10664e-07	2.66957e-06
DARS2	aspartyl-tRNA synthetase 2, mitochondrial [Source:HGNC Symbol;Acc:HGNC:25538]	-0.918398	8.16319e-08	5.6682e-07
QSOX1	quiescin sulfhydryl oxidase 1 [Source:HGNC Symbol;Acc:HGNC:9756]	1.32824	3.83185e-10	7.26875e-09
RNASEL	ribonuclease L [Source:HGNC Symbol;Acc:HGNC:10050]	0.938807	0.000162019	0.000418682
NCF2	neutrophil cytosolic factor 2 [Source:HGNC Symbol;Acc:HGNC:7661]	0.840794	0.0200787	0.0318603
NIBAN1	niban apoptosis regulator 1 [Source:HGNC Symbol;Acc:HGNC:16784]	-1.13482	1.60673e-10	3.72274e-09
SWT1	SWT1 RNA endoribonuclease homolog [Source:HGNC Symbol;Acc:HGNC:16785]	0.766173	0.00692518	0.0121721
UBE2T	ubiquitin conjugating enzyme E2 T [Source:HGNC Symbol;Acc:HGNC:25009]	-1.55297	8.91738e-10	1.41619e-08
PCAT6	prostate cancer associated transcript 6 [Source:HGNC Symbol;Acc:HGNC:43714]	1.96281	6.35995e-05	0.000180966
TMEM183A	transmembrane protein 183A [Source:HGNC Symbol;Acc:HGNC:20173]	0.534012	0.000109381	0.000294078
ADORA1	adenosine A1 receptor [Source:HGNC Symbol;Acc:HGNC:262]	-2.47916	1.91096e-06	8.39361e-06
SNRPE	small nuclear ribonucleoprotein polypeptide E [Source:HGNC Symbol;Acc:HGNC:11161]	-1.08872	1.11159e-09	1.6578e-08
CDK18	cyclin dependent kinase 18 [Source:HGNC Symbol;Acc:HGNC:8751]	2.67296	7.36321e-06	2.73668e-05
YOD1	YOD1 deubiquitinase [Source:HGNC Symbol;Acc:HGNC:25035]	-0.579372	0.0159532	0.0258708
CD46	CD46 molecule [Source:HGNC Symbol;Acc:HGNC:6953]	0.530348	0.00071283	0.00157188
CD34	CD34 molecule [Source:HGNC Symbol;Acc:HGNC:1662]	-4.27958	1.32081e-06	6.04499e-06
SERTAD4-AS1	SERTAD4 antisense RNA 1 [Source:HGNC Symbol;Acc:HGNC:32019]	-0.778343	2.1494e-05	6.98261e-05
KCNH1	potassium voltage-gated channel subfamily H member 1 [Source:HGNC Symbol;Acc:HGNC:6250]	-1.45122	9.72385e-06	3.4988e-05
KCNK2	potassium two pore domain channel subfamily K member 2 [Source:HGNC Symbol;Acc:HGNC:6277]	1.14094	0.00229923	0.00449218
PARP1	poly(ADP-ribose) polymerase 1 [Source:HGNC Symbol;Acc:HGNC:270]	-0.600154	8.38244e-07	4.09805e-06
ZNF678	zinc finger protein 678 [Source:HGNC Symbol;Acc:HGNC:28652]	-0.517271	0.0270127	0.0416903
EGLN1	egl-9 family hypoxia inducible factor 1 [Source:HGNC Symbol;Acc:HGNC:1232]	0.687734	1.81896e-06	8.0303e-06
FMN2	formin 2 [Source:HGNC Symbol;Acc:HGNC:14074]	1.46387	2.74888e-06	1.15277e-05
CHML;CHML	CHM like Rab escort protein [Source:HGNC Symbol;Acc:HGNC:1941];CHM like Rab escort protein [Source:HGNC Symbol;Acc:HGNC:1941]	-3.70002	2.43796e-13	3.6782e-11
COX20	cytochrome c oxidase assembly factor COX20 [Source:HGNC Symbol;Acc:HGNC:26970]	-1.03621	1.39277e-06	6.32524e-06
KIF26B	kinesin family member 26B [Source:HGNC Symbol;Acc:HGNC:25484]	-2.23267	4.92736e-08	3.72133e-07
TFB2M	transcription factor B2, mitochondrial [Source:HGNC Symbol;Acc:HGNC:18559]	-0.998742	0.000270229	0.00066431
ZNF124	zinc finger protein 124 [Source:HGNC Symbol;Acc:HGNC:12907]	-0.753587	0.012997	0.0214659
RNASEH1-AS1	RNASEH1 antisense RNA 1 [Source:HGNC Symbol;Acc:HGNC:49289]	-0.790439	2.44022e-05	7.7889e-05
RPS7	ribosomal protein S7 [Source:HGNC Symbol;Acc:HGNC:10440]	-2.12726	1.37459e-09	1.97076e-08
CMPK2	cytidine/uridine monophosphate kinase 2 [Source:HGNC Symbol;Acc:HGNC:27015]	-1.42236	0.00601443	0.0106959
RNF144A	ring finger protein 144A [Source:HGNC Symbol;Acc:HGNC:20457]	-0.978979	2.56197e-05	8.1176e-05
YWHAQ	tyrosine 3-monooxygenase/tryptophan 5-monooxygenase activation protein theta [Source:HGNC Symbol;Acc:HGNC:12854]	-1.35104	1.10592e-09	1.65567e-08
KLF11	Kruppel like factor 11 [Source:HGNC Symbol;Acc:HGNC:11811]	-1.13327	0.000237024	0.000590966
E2F6	E2F transcription factor 6 [Source:HGNC Symbol;Acc:HGNC:3120]	-0.766092	0.00162514	0.00329471
TRIB2	tribbles pseudokinase 2 [Source:HGNC Symbol;Acc:HGNC:30809]	1.16045	4.51486e-10	8.3329e-09
SMC6	structural maintenance of chromosomes 6 [Source:HGNC Symbol;Acc:HGNC:20466]	-0.95962	2.26445e-09	2.97381e-08
GEN1	GEN1 Holliday junction 5' flap endonuclease [Source:HGNC Symbol;Acc:HGNC:26881]	-0.90379	2.54808e-07	1.48124e-06
SF3B6	splicing factor 3b subunit 6 [Source:HGNC Symbol;Acc:HGNC:30096]	-0.745028	1.96249e-06	8.57637e-06
TP53I3	tumor protein p53 inducible protein 3 [Source:HGNC Symbol;Acc:HGNC:19373]	-1.09157	1.02211e-07	6.86786e-07
ITSN2	intersectin 2 [Source:HGNC Symbol;Acc:HGNC:6184]	-0.795411	1.03753e-06	4.90417e-06
DTNB	dystrobrevin beta [Source:HGNC Symbol;Acc:HGNC:3058]	0.950028	4.23711e-06	1.68072e-05
HADHB	hydroxyacyl-CoA dehydrogenase trifunctional multienzyme complex subunit beta [Source:HGNC Symbol;Acc:HGNC:4803]	-0.659829	5.10195e-05	0.000148459
EMILIN1	elastin microfibril interfacer 1 [Source:HGNC Symbol;Acc:HGNC:19880]	-0.94266	0.000905487	0.00195198
PREB	prolactin regulatory element binding [Source:HGNC Symbol;Acc:HGNC:9356]	-1.29195	2.64427e-09	3.39069e-08
SLC5A6	solute carrier family 5 member 6 [Source:HGNC Symbol;Acc:HGNC:11041]	-1.11444	3.02679e-07	1.70158e-06
ATRAID	all-trans retinoic acid induced differentiation factor [Source:HGNC Symbol;Acc:HGNC:24090]	0.533143	2.38356e-06	1.01532e-05
SNX17	sorting nexin 17 [Source:HGNC Symbol;Acc:HGNC:14979]	0.544849	0.000639801	0.00142734
SLC4A1AP	solute carrier family 4 member 1 adaptor protein [Source:HGNC Symbol;Acc:HGNC:13813]	-0.8066	8.77118e-07	4.25762e-06
PPP1CB	protein phosphatase 1 catalytic subunit beta [Source:HGNC Symbol;Acc:HGNC:9282]	-0.766314	1.37982e-08	1.28707e-07
EHD3	EH domain containing 3 [Source:HGNC Symbol;Acc:HGNC:3244]	0.837966	6.57702e-05	0.000186527
TTC27	tetratricopeptide repeat domain 27 [Source:HGNC Symbol;Acc:HGNC:25986]	-0.687956	0.00260119	0.00502463
CEBPZ	CCAAT enhancer binding protein zeta [Source:HGNC Symbol;Acc:HGNC:24218]	-0.794864	8.84667e-08	6.07142e-07
NDUFAF7	NADH:ubiquinone oxidoreductase complex assembly factor 7 [Source:HGNC Symbol;Acc:HGNC:28816]	-0.756261	0.0032373	0.00611858
HNRNPLL	heterogeneous nuclear ribonucleoprotein L like [Source:HGNC Symbol;Acc:HGNC:25127]	-0.740725	2.39298e-06	1.019e-05
MAP4K3-DT	MAP4K3 divergent transcript [Source:HGNC Symbol;Acc:HGNC:54056]	0.795173	0.015306	0.0249178
THUMPD2	THUMP domain containing 2 [Source:HGNC Symbol;Acc:HGNC:14890]	-1.4767	5.82871e-05	0.000167244
PIGF	phosphatidylinositol glycan anchor biosynthesis class F [Source:HGNC Symbol;Acc:HGNC:8962]	-0.549091	0.00320741	0.00606737
MCFD2	multiple coagulation factor deficiency 2, ER cargo receptor complex subunit [Source:HGNC Symbol;Acc:HGNC:18451]	-0.845854	9.6097e-07	4.60927e-06
FOXN2	forkhead box N2 [Source:HGNC Symbol;Acc:HGNC:5281]	-1.48167	0.000331067	0.000793423
RPS27A	ribosomal protein S27a [Source:HGNC Symbol;Acc:HGNC:10417]	-1.24104	6.52898e-09	6.9723e-08
MTIF2	mitochondrial translational initiation factor 2 [Source:HGNC Symbol;Acc:HGNC:7441]	-1.05276	3.95359e-09	4.65498e-08
CCDC88A	coiled-coil domain containing 88A [Source:HGNC Symbol;Acc:HGNC:25523]	-0.910246	7.7674e-09	7.99857e-08
PNPT1	polyribonucleotide nucleotidyltransferase 1 [Source:HGNC Symbol;Acc:HGNC:23166]	-1.73038	4.33432e-09	5.01676e-08
XPO1	exportin 1 [Source:HGNC Symbol;Acc:HGNC:12825]	-0.85052	2.24552e-09	2.96394e-08
FAM161A	FAM161 centrosomal protein A [Source:HGNC Symbol;Acc:HGNC:25808]	-0.990542	3.76462e-07	2.05062e-06
CCT4	chaperonin containing TCP1 subunit 4 [Source:HGNC Symbol;Acc:HGNC:1617]	-1.02522	7.91453e-11	2.21317e-09
RAB1A	RAB1A, member RAS oncogene family [Source:HGNC Symbol;Acc:HGNC:9758]	-0.926584	2.24517e-09	2.96394e-08
DNAAF10	dynein axonemal assembly factor 10 [Source:HGNC Symbol;Acc:HGNC:25176]	-0.699251	0.000807668	0.00175889
PNO1	partner of NOB1 homolog [Source:HGNC Symbol;Acc:HGNC:32790]	-0.833161	5.47237e-07	2.84471e-06
CNRIP1	cannabinoid receptor interacting protein 1 [Source:HGNC Symbol;Acc:HGNC:24546]	-0.722238	1.65041e-07	1.02953e-06
NFU1	NFU1 iron-sulfur cluster scaffold [Source:HGNC Symbol;Acc:HGNC:16287]	-0.78948	4.96842e-08	3.74145e-07
MXD1	MAX dimerization protein 1 [Source:HGNC Symbol;Acc:HGNC:6761]	1.01706	0.00245149	0.00476239
C2orf42	chromosome 2 open reading frame 42 [Source:HGNC Symbol;Acc:HGNC:26056]	0.967197	0.00057537	0.00129969
SNRPG	small nuclear ribonucleoprotein polypeptide G [Source:HGNC Symbol;Acc:HGNC:11163]	-1.72977	2.38843e-08	2.03346e-07
MPHOSPH10	M-phase phosphoprotein 10 [Source:HGNC Symbol;Acc:HGNC:7213]	-0.778551	3.917e-07	2.12451e-06
ALMS1	ALMS1 centrosome and basal body associated protein [Source:HGNC Symbol;Acc:HGNC:428]	-0.922174	1.30922e-05	4.5405e-05
ALMS1-IT1	ALMS1 intronic transcript 1 [Source:HGNC Symbol;Acc:HGNC:41305]	-2.1634	0.000434786	0.00101082
DUSP11	dual specificity phosphatase 11 [Source:HGNC Symbol;Acc:HGNC:3066]	-0.576072	0.0011574	0.00243432
MOB1A	MOB kinase activator 1A [Source:HGNC Symbol;Acc:HGNC:16015]	-0.637061	4.91467e-06	1.91438e-05
INO80B	INO80 complex subunit B [Source:HGNC Symbol;Acc:HGNC:13324]	-1.37159	1.43261e-05	4.90452e-05
WBP1	WW domain binding protein 1 [Source:HGNC Symbol;Acc:HGNC:12737]	1.45843	9.08941e-05	0.000248808
MOGS	mannosyl-oligosaccharide glucosidase [Source:HGNC Symbol;Acc:HGNC:24862]	1.09355	2.25236e-09	2.96394e-08
DOK1	docking protein 1 [Source:HGNC Symbol;Acc:HGNC:2990]	-0.744201	6.06133e-05	0.000173305
SEMA4F	ssemaphorin 4F [Source:HGNC Symbol;Acc:HGNC:10734]	0.960866	4.37851e-06	1.73099e-05
HK2-DT	HK2 divergent transcript [Source:HGNC Symbol;Acc:HGNC:55204]	-1.63713	8.18088e-05	0.00022681
TACR1	tachykinin receptor 1 [Source:HGNC Symbol;Acc:HGNC:11526]	-0.702777	0.0206395	0.0326225
TCF7L1	transcription factor 7 like 1 [Source:HGNC Symbol;Acc:HGNC:11640]	0.813536	5.54491e-06	2.1273e-05
ST3GAL5	ST3 beta-galactoside alpha-2,3-sialyltransferase 5 [Source:HGNC Symbol;Acc:HGNC:10872]	0.941638	0.0112591	0.0188816
IMMT	inner membrane mitochondrial protein [Source:HGNC Symbol;Acc:HGNC:6047]	-0.616662	8.81051e-07	4.27511e-06
MRPL35	mitochondrial ribosomal protein L35 [Source:HGNC Symbol;Acc:HGNC:14489]	-1.1119	2.43925e-09	3.16177e-08
EIF2AK3-DT	EIF2AK3 divergent transcript [Source:HGNC Symbol;Acc:HGNC:54066]	1.31009	0.000184052	0.000470558
STARD7	StAR related lipid transfer domain containing 7 [Source:HGNC Symbol;Acc:HGNC:18063]	-0.565432	1.13362e-06	5.289e-06
NCAPH	non-SMC condensin I complex subunit H [Source:HGNC Symbol;Acc:HGNC:1112]	-1.2122	1.52908e-07	9.67795e-07
ANKRD39	ankyrin repeat domain 39 [Source:HGNC Symbol;Acc:HGNC:28640]	-1.15021	2.58177e-07	1.49613e-06
LONRF2	LON peptidase N-terminal domain and ring finger 2 [Source:HGNC Symbol;Acc:HGNC:24788]	1.08145	2.55439e-05	8.09556e-05
PDCL3	phosducin like 3 [Source:HGNC Symbol;Acc:HGNC:28860]	-2.38026	1.40231e-08	1.30442e-07
RPL31	ribosomal protein L31 [Source:HGNC Symbol;Acc:HGNC:10334]	-0.702164	2.01766e-06	8.79082e-06
TBC1D8	TBC1 domain family member 8 [Source:HGNC Symbol;Acc:HGNC:17791]	1.43856	3.23131e-06	1.3272e-05
MRPS9	mitochondrial ribosomal protein S9 [Source:HGNC Symbol;Acc:HGNC:14501]	-0.554815	5.48996e-05	0.00015847
RANBP2	RAN binding protein 2 [Source:HGNC Symbol;Acc:HGNC:9848]	-0.793213	4.30139e-07	2.29862e-06
CCDC138	coiled-coil domain containing 138 [Source:HGNC Symbol;Acc:HGNC:26531]	-2.16963	7.16728e-06	2.6733e-05
NPHP1	nephrocystin 1 [Source:HGNC Symbol;Acc:HGNC:7905]	-0.868462	0.00177048	0.00355769
ZC3H8	zinc finger CCCH-type containing 8 [Source:HGNC Symbol;Acc:HGNC:30941]	-0.730308	3.28316e-05	0.000100493
TTL	tubulin tyrosine ligase [Source:HGNC Symbol;Acc:HGNC:21586]	-0.954678	1.87868e-08	1.66089e-07
PSD4	pleckstrin and Sec7 domain containing 4 [Source:HGNC Symbol;Acc:HGNC:19096]	-3.97547	3.55815e-13	4.80907e-11
RABL2A	RAB, member of RAS oncogene family like 2A [Source:HGNC Symbol;Acc:HGNC:9799]	0.976609	2.70341e-05	8.50138e-05
STEAP3	STEAP3 metalloreductase [Source:HGNC Symbol;Acc:HGNC:24592]	-1.34043	2.51603e-09	3.25478e-08
DBI	diazepam binding inhibitor, acyl-CoA binding protein [Source:HGNC Symbol;Acc:HGNC:2690]	-0.961051	1.73637e-09	2.36973e-08
GLI2	GLI family zinc finger 2 [Source:HGNC Symbol;Acc:HGNC:4318]	-1.11551	0.000260954	0.000643824
NIFK	nucleolar protein interacting with the FHA domain of MKI67 [Source:HGNC Symbol;Acc:HGNC:17838]	-1.07252	8.05334e-09	8.2407e-08
ERCC3	ERCC excision repair 3, TFIIH core complex helicase subunit [Source:HGNC Symbol;Acc:HGNC:3435]	-0.85938	1.05486e-07	7.05503e-07
SFT2D3	SFT2 domain containing 3 [Source:HGNC Symbol;Acc:HGNC:28767]	-0.744553	0.00031016	0.000749828
POLR2D	RNA polymerase II subunit D [Source:HGNC Symbol;Acc:HGNC:9191]	-0.806646	7.53727e-08	5.30348e-07
AMMECR1L	AMMECR1 like [Source:HGNC Symbol;Acc:HGNC:28658]	-0.674352	8.01751e-05	0.000222709
HS6ST1	heparan sulfate 6-O-sulfotransferase 1 [Source:HGNC Symbol;Acc:HGNC:5201]	0.6667	0.00273257	0.00525183
IMP4	IMP U3 small nucleolar ribonucleoprotein 4 [Source:HGNC Symbol;Acc:HGNC:30856]	-1.03616	1.13957e-07	7.51788e-07
FAM168B	family with sequence similarity 168 member B [Source:HGNC Symbol;Acc:HGNC:27016]	-1.02041	2.02403e-07	1.21752e-06
CCNT2-AS1	CCNT2 antisense RNA 1 [Source:HGNC Symbol;Acc:HGNC:40130]	1.65278	6.26619e-06	2.36624e-05
R3HDM1	R3H domain containing 1 [Source:HGNC Symbol;Acc:HGNC:9757]	-1.12844	7.3848e-09	7.64707e-08
ACVR2A	activin A receptor type 2A [Source:HGNC Symbol;Acc:HGNC:173]	0.969694	1.72469e-05	5.76749e-05
MBD5	methyl-CpG binding domain protein 5 [Source:HGNC Symbol;Acc:HGNC:20444]	-0.59527	0.0133152	0.0219571
EPC2	enhancer of polycomb homolog 2 [Source:HGNC Symbol;Acc:HGNC:24543]	-0.729588	0.000524226	0.0011954
RBM43	RNA binding motif protein 43 [Source:HGNC Symbol;Acc:HGNC:24790]	0.657821	0.00526559	0.00948396
RIF1	replication timing regulatory factor 1 [Source:HGNC Symbol;Acc:HGNC:23207]	-1.30139	1.54668e-11	6.75694e-10
FMNL2	formin like 2 [Source:HGNC Symbol;Acc:HGNC:18267]	-0.87953	4.57928e-09	5.25806e-08
ARL6IP6	ADP ribosylation factor like GTPase 6 interacting protein 6 [Source:HGNC Symbol;Acc:HGNC:24048]	-1.07888	1.75835e-05	5.86275e-05
GPD2	glycerol-3-phosphate dehydrogenase 2 [Source:HGNC Symbol;Acc:HGNC:4456]	-1.38896	2.85992e-11	1.06021e-09
TANK	TRAF family member associated NFKB activator [Source:HGNC Symbol;Acc:HGNC:11562]	-0.701008	0.0103992	0.0175735
FASTKD1	FAST kinase domains 1 [Source:HGNC Symbol;Acc:HGNC:26150]	-0.961894	5.71351e-06	2.18487e-05
PPIG	peptidylprolyl isomerase G [Source:HGNC Symbol;Acc:HGNC:14650]	-1.12894	1.12418e-10	2.87104e-09
SP3	Sp3 transcription factor [Source:HGNC Symbol;Acc:HGNC:11208]	-0.660905	0.000199047	0.000504618
CHN1	chimerin 1 [Source:HGNC Symbol;Acc:HGNC:1943]	-2.00814	1.40244e-08	1.30442e-07
HOXD10	homeobox D10 [Source:HGNC Symbol;Acc:HGNC:5133]	-0.530868	0.000184754	0.000472165
HOXD-AS2	HOXD cluster antisense RNA 2 [Source:HGNC Symbol;Acc:HGNC:43756]	-1.29535	6.3661e-06	2.40117e-05
HOXD9	homeobox D9 [Source:HGNC Symbol;Acc:HGNC:5140]	0.714858	0.000307053	0.00074301
HAGLR	HOXD antisense growth-associated long non-coding RNA [Source:HGNC Symbol;Acc:HGNC:43755]	-0.929619	0.0106729	0.0179798
AGPS	alkylglycerone phosphate synthase [Source:HGNC Symbol;Acc:HGNC:327]	-1.21908	1.31152e-10	3.22902e-09
SESTD1	SEC14 and spectrin domain containing 1 [Source:HGNC Symbol;Acc:HGNC:18379]	-1.26176	3.86589e-10	7.31194e-09
NUP35	nucleoporin 35 [Source:HGNC Symbol;Acc:HGNC:29797]	-0.729084	0.000405577	0.00095126
ZNF804A	zinc finger protein 804A [Source:HGNC Symbol;Acc:HGNC:21711]	-0.576711	0.0143138	0.0234556
ASNSD1	asparagine synthetase domain containing 1 [Source:HGNC Symbol;Acc:HGNC:24910]	-1.21965	1.31723e-06	6.03073e-06
ORMDL1	ORMDL sphingolipid biosynthesis regulator 1 [Source:HGNC Symbol;Acc:HGNC:16036]	-0.744645	3.66876e-06	1.48003e-05
HIBCH	3-hydroxyisobutyryl-CoA hydrolase [Source:HGNC Symbol;Acc:HGNC:4908]	-0.755781	7.17607e-05	0.000201448
COQ10B	coenzyme Q10B [Source:HGNC Symbol;Acc:HGNC:25819]	-0.828971	2.54591e-07	1.4811e-06
HSPD1	heat shock protein family D (Hsp60) member 1 [Source:HGNC Symbol;Acc:HGNC:5261]	-2.10922	1.52686e-13	2.75153e-11
HSPE1	heat shock protein family E (Hsp10) member 1 [Source:HGNC Symbol;Acc:HGNC:5269]	-1.96858	4.62419e-11	1.51512e-09
TYW5	tRNA-yW synthesizing protein 5 [Source:HGNC Symbol;Acc:HGNC:26754]	-0.781441	0.00535303	0.00962121
BZW1	basic leucine zipper and W2 domains 1 [Source:HGNC Symbol;Acc:HGNC:18380]	-0.64345	1.907e-06	8.38188e-06
CLK1	CDC like kinase 1 [Source:HGNC Symbol;Acc:HGNC:2068]	-0.62828	0.000532629	0.0012118
PPIL3	peptidylprolyl isomerase like 3 [Source:HGNC Symbol;Acc:HGNC:9262]	-0.886431	5.53339e-05	0.000159617
NIF3L1	NGG1 interacting factor 3 like 1 [Source:HGNC Symbol;Acc:HGNC:13390]	-1.64751	1.04733e-09	1.58751e-08
SUMO1	small ubiquitin like modifier 1 [Source:HGNC Symbol;Acc:HGNC:12502]	-1.39577	1.33331e-10	3.25794e-09
ICA1L	islet cell autoantigen 1 like [Source:HGNC Symbol;Acc:HGNC:14442]	-1.43635	4.88593e-07	2.57076e-06
NDUFS1	NADH:ubiquinone oxidoreductase core subunit S1 [Source:HGNC Symbol;Acc:HGNC:7707]	-0.569282	3.09695e-05	9.54464e-05
EEF1B2	eukaryotic translation elongation factor 1 beta 2 [Source:HGNC Symbol;Acc:HGNC:3208]	-1.79632	6.77935e-10	1.13353e-08
ZDBF2	zinc finger DBF-type containing 2 [Source:HGNC Symbol;Acc:HGNC:29313]	0.638196	0.0222235	0.0349049
METTL21A	methyltransferase 21A, HSPA lysine [Source:HGNC Symbol;Acc:HGNC:30476]	-0.895568	3.70155e-06	1.49154e-05
CCNYL1	cyclin Y like 1 [Source:HGNC Symbol;Acc:HGNC:26868]	-0.601547	0.000354496	0.00084427
PECR	peroxisomal trans-2-enoyl-CoA reductase [Source:HGNC Symbol;Acc:HGNC:18281]	-1.11	7.33839e-06	2.72824e-05
XRCC5	X-ray repair cross complementing 5 [Source:HGNC Symbol;Acc:HGNC:12833]	-1.12353	5.07289e-11	1.63539e-09
SMARCAL1	SWI/SNF related, matrix associated, actin dependent regulator of chromatin, subfamily a like 1 [Source:HGNC Symbol;Acc:HGNC:11102]	-0.840124	0.000916724	0.00197255
AAMP	angio associated migratory cell protein [Source:HGNC Symbol;Acc:HGNC:18]	-0.518891	1.72764e-05	5.77586e-05
PNKD	PNKD metallo-beta-lactamase domain containing [Source:HGNC Symbol;Acc:HGNC:9153]	-0.640208	1.71349e-07	1.06122e-06
CNOT9	CCR4-NOT transcription complex subunit 9 [Source:HGNC Symbol;Acc:HGNC:10445]	-0.672716	2.9635e-07	1.67544e-06
ZNF142	zinc finger protein 142 [Source:HGNC Symbol;Acc:HGNC:12927]	-0.659154	5.47182e-05	0.000158017
CHPF	chondroitin polymerizing factor [Source:HGNC Symbol;Acc:HGNC:24291]	2.47189	7.1093e-12	3.76502e-10
TMEM198	transmembrane protein 198 [Source:HGNC Symbol;Acc:HGNC:33704]	2.76766	0.000325732	0.000781648
CUL3	cullin 3 [Source:HGNC Symbol;Acc:HGNC:2553]	-0.796511	2.05245e-07	1.23233e-06
MFF	mitochondrial fission factor [Source:HGNC Symbol;Acc:HGNC:24858]	-0.60068	2.3153e-05	7.45771e-05
SLC16A14	solute carrier family 16 member 14 [Source:HGNC Symbol;Acc:HGNC:26417]	-2.61244	5.7789e-05	0.000165998
PTMA	prothymosin alpha [Source:HGNC Symbol;Acc:HGNC:9623]	-1.45881	3.72919e-08	2.945e-07
GIGYF2	GRB10 interacting GYF protein 2 [Source:HGNC Symbol;Acc:HGNC:11960]	0.698857	6.35581e-07	3.22624e-06
LRRFIP1	LRR binding FLII interacting protein 1 [Source:HGNC Symbol;Acc:HGNC:6702]	-1.39412	5.36546e-10	9.38233e-09
UBE2F	ubiquitin conjugating enzyme E2 F (putative) [Source:HGNC Symbol;Acc:HGNC:12480]	-0.734018	1.11565e-06	5.21829e-06
SCLY	selenocysteine lyase [Source:HGNC Symbol;Acc:HGNC:18161]	-2.92594	3.59578e-08	2.86053e-07
ILKAP	ILK associated serine/threonine phosphatase [Source:HGNC Symbol;Acc:HGNC:15566]	-0.944025	8.70877e-08	5.98815e-07
COPS9	COP9 signalosome subunit 9 [Source:HGNC Symbol;Acc:HGNC:21314]	-0.740128	5.11574e-07	2.67325e-06
RNPEPL1	arginyl aminopeptidase like 1 [Source:HGNC Symbol;Acc:HGNC:10079]	0.546023	0.0102081	0.0172889
CAPN10	calpain 10 [Source:HGNC Symbol;Acc:HGNC:1477]	-0.624035	0.000902944	0.00194775
SNED1	sushi, nidogen and EGF like domains 1 [Source:HGNC Symbol;Acc:HGNC:24696]	4.99391	7.61735e-08	5.35111e-07
MTERF4	mitochondrial transcription termination factor 4 [Source:HGNC Symbol;Acc:HGNC:28785]	-0.525021	0.000150982	0.000392582
FARP2	FERM, ARH/RhoGEF and pleckstrin domain protein 2 [Source:HGNC Symbol;Acc:HGNC:16460]	-0.558941	0.00142966	0.00294116
THAP4	THAP domain containing 4 [Source:HGNC Symbol;Acc:HGNC:23187]	-0.798078	1.45409e-05	4.96625e-05
ING5	inhibitor of growth family member 5 [Source:HGNC Symbol;Acc:HGNC:19421]	-0.801616	1.20601e-05	4.22233e-05
SUMF1;SUMF1	sulfatase modifying factor 1 [Source:HGNC Symbol;Acc:HGNC:20376];sulfatase modifying factor 1 [Source:HGNC Symbol;Acc:HGNC:20376]	0.957496	1.12983e-07	7.46791e-07
OXTR	oxytocin receptor [Source:HGNC Symbol;Acc:HGNC:8529]	-1.12177	0.00746814	0.0130293
CRELD1	cysteine rich with EGF like domains 1 [Source:HGNC Symbol;Acc:HGNC:14630]	1.73022	9.07788e-10	1.43117e-08
BRK1	BRICK1 subunit of SCAR/WAVE actin nucleating complex [Source:HGNC Symbol;Acc:HGNC:23057]	0.526862	0.00016068	0.000415883
MKRN2	makorin ring finger protein 2 [Source:HGNC Symbol;Acc:HGNC:7113]	-0.704044	0.000110338	0.000296282
IQSEC1	IQ motif and Sec7 domain ArfGEF 1 [Source:HGNC Symbol;Acc:HGNC:29112]	-0.729841	1.2188e-06	5.63173e-06
CHCHD4	coiled-coil-helix-coiled-coil-helix domain containing 4 [Source:HGNC Symbol;Acc:HGNC:26467]	-0.674392	6.64097e-06	2.49253e-05
SLC6A6	solute carrier family 6 member 6 [Source:HGNC Symbol;Acc:HGNC:11052]	0.725318	0.000107961	0.00029056
BTD	biotinidase [Source:HGNC Symbol;Acc:HGNC:1122]	1.03564	1.49242e-07	9.47363e-07
SGO1	shugoshin 1 [Source:HGNC Symbol;Acc:HGNC:25088]	-1.38004	2.47882e-09	3.20985e-08
HMGB1P5	high mobility group box 1 pseudogene 5 [Source:HGNC Symbol;Acc:HGNC:4997]	-0.849245	0.00209444	0.00413629
THRB	thyroid hormone receptor beta [Source:HGNC Symbol;Acc:HGNC:11799]	0.984989	0.00180386	0.00361691
DYNC1LI1	dynein cytoplasmic 1 light intermediate chain 1 [Source:HGNC Symbol;Acc:HGNC:18745]	-0.641504	8.39412e-07	4.10221e-06
MYD88	MYD88 innate immune signal transduction adaptor [Source:HGNC Symbol;Acc:HGNC:7562]	-0.59629	0.000581698	0.00131261
GORASP1	golgi reassembly stacking protein 1 [Source:HGNC Symbol;Acc:HGNC:16769]	-0.614304	0.00121087	0.00253567
RPSA	ribosomal protein SA [Source:HGNC Symbol;Acc:HGNC:6502]	-0.847217	4.11388e-06	1.63735e-05
RPL14	ribosomal protein L14 [Source:HGNC Symbol;Acc:HGNC:10305]	-0.825039	5.11135e-08	3.82467e-07
HIGD1A	HIG1 hypoxia inducible domain family member 1A [Source:HGNC Symbol;Acc:HGNC:29527]	-0.831838	4.19576e-09	4.90009e-08
FYCO1	FYVE and coiled-coil domain autophagy adaptor 1 [Source:HGNC Symbol;Acc:HGNC:14673]	0.854735	7.41283e-07	3.69219e-06
KIF9	kinesin family member 9 [Source:HGNC Symbol;Acc:HGNC:16666]	-1.21592	2.787e-07	1.59181e-06
PTPN23	protein tyrosine phosphatase non-receptor type 23 [Source:HGNC Symbol;Acc:HGNC:14406]	0.646906	5.71323e-05	0.000164366
SCAP	SREBF chaperone [Source:HGNC Symbol;Acc:HGNC:30634]	0.820468	4.53917e-09	5.21663e-08
CDC25A	cell division cycle 25A [Source:HGNC Symbol;Acc:HGNC:1725]	-1.64862	4.37612e-08	3.37576e-07
NME6	NME/NM23 nucleoside diphosphate kinase 6 [Source:HGNC Symbol;Acc:HGNC:20567]	-0.598444	0.005586	0.0100094
PLXNB1	plexin B1 [Source:HGNC Symbol;Acc:HGNC:9103]	0.615045	0.0327796	0.0495589
CCDC51	coiled-coil domain containing 51 [Source:HGNC Symbol;Acc:HGNC:25714]	-0.638332	0.0010967	0.00231476
SHISA5	shisa family member 5 [Source:HGNC Symbol;Acc:HGNC:30376]	1.30498	3.4681e-11	1.21947e-09
PFKFB4	6-phosphofructo-2-kinase/fructose-2,6-biphosphatase 4 [Source:HGNC Symbol;Acc:HGNC:8875]	0.878405	0.000143695	0.000375517
CELSR3	cadherin EGF LAG seven-pass G-type receptor 3 [Source:HGNC Symbol;Acc:HGNC:3230]	2.04224	1.83966e-08	1.63155e-07
P4HTM	prolyl 4-hydroxylase, transmembrane [Source:HGNC Symbol;Acc:HGNC:28858]	0.552268	0.0272183	0.0419576
CCDC71	coiled-coil domain containing 71 [Source:HGNC Symbol;Acc:HGNC:25760]	0.70063	0.003638	0.00679669
RNF123	ring finger protein 123 [Source:HGNC Symbol;Acc:HGNC:21148]	1.27418	9.76536e-07	4.67269e-06
TRAIP	TRAF interacting protein [Source:HGNC Symbol;Acc:HGNC:30764]	-1.04505	5.28298e-06	2.03765e-05
RBM5	RNA binding motif protein 5 [Source:HGNC Symbol;Acc:HGNC:9902]	0.74232	1.37581e-07	8.82842e-07
SLC38A3	solute carrier family 38 member 3 [Source:HGNC Symbol;Acc:HGNC:18044]	-1.9443	0.00112227	0.00236348
SEMA3B	semaphorin 3B [Source:HGNC Symbol;Acc:HGNC:10724]	0.915516	0.00100826	0.00214357
IFRD2	interferon related developmental regulator 2 [Source:HGNC Symbol;Acc:HGNC:5457]	-1.00549	6.37332e-09	6.83985e-08
HYAL2	hyaluronidase 2 [Source:HGNC Symbol;Acc:HGNC:5321]	0.767944	6.99823e-06	2.61301e-05
RASSF1	Ras association domain family member 1 [Source:HGNC Symbol;Acc:HGNC:9882]	-0.581284	0.000911464	0.00196319
TMEM115	transmembrane protein 115 [Source:HGNC Symbol;Acc:HGNC:30055]	0.858118	4.71788e-06	1.84715e-05
PPM1M	protein phosphatase, Mg2+/Mn2+ dependent 1M [Source:HGNC Symbol;Acc:HGNC:26506]	1.85789	7.40679e-10	1.22113e-08
NISCH	nischarin [Source:HGNC Symbol;Acc:HGNC:18006]	1.1239	1.1031e-06	5.16703e-06
SMIM4	small integral membrane protein 4 [Source:HGNC Symbol;Acc:HGNC:37257]	-0.608034	4.75497e-05	0.000139552
CCDC66	coiled-coil domain containing 66 [Source:HGNC Symbol;Acc:HGNC:27709]	-0.898536	5.73205e-05	0.000164835
ARF4	ADP ribosylation factor 4 [Source:HGNC Symbol;Acc:HGNC:655]	0.547575	1.74287e-06	7.73384e-06
ABHD6	abhydrolase domain containing 6, acylglycerol lipase [Source:HGNC Symbol;Acc:HGNC:21398]	0.579905	0.0312454	0.0474718
CFAP20DC	CFAP20 domain containing [Source:HGNC Symbol;Acc:HGNC:24763]	-1.30118	0.0173329	0.0279337
THOC7	THO complex 7 [Source:HGNC Symbol;Acc:HGNC:29874]	-0.636507	1.45906e-05	4.97801e-05
PSMD6	proteasome 26S subunit, non-ATPase 6 [Source:HGNC Symbol;Acc:HGNC:9564]	-0.928837	8.12756e-08	5.64837e-07
ADAMTS9	ADAM metallopeptidase with thrombospondin type 1 motif 9 [Source:HGNC Symbol;Acc:HGNC:13202]	1.04513	0.0357617	0.053686
KBTBD8	kelch repeat and BTB domain containing 8 [Source:HGNC Symbol;Acc:HGNC:30691]	-0.754252	0.0272724	0.042031
PSMC1P1	proteasome 26S subunit, ATPase 1 pseudogene 1 [Source:HGNC Symbol;Acc:HGNC:30147]	-0.5794	0.00243594	0.00473715
GXYLT2	glucoside xylosyltransferase 2 [Source:HGNC Symbol;Acc:HGNC:33383]	1.58887	1.6445e-09	2.26753e-08
ZNF654	zinc finger protein 654 [Source:HGNC Symbol;Acc:HGNC:25612]	0.641856	0.00314716	0.00596907
ARL13B	ADP ribosylation factor like GTPase 13B [Source:HGNC Symbol;Acc:HGNC:25419]	-0.515896	0.000428689	0.000998608
DHFR2	dihydrofolate reductase 2 [Source:HGNC Symbol;Acc:HGNC:27309]	1.71294	1.03568e-07	6.9375e-07
TFG	trafficking from ER to golgi regulator [Source:HGNC Symbol;Acc:HGNC:11758]	-0.747394	3.34522e-08	2.68591e-07
CD47	CD47 molecule [Source:HGNC Symbol;Acc:HGNC:1682]	0.558685	3.87575e-06	1.55401e-05
CIP2A	cellular inhibitor of PP2A [Source:HGNC Symbol;Acc:HGNC:29302]	-1.47916	2.79304e-10	5.73413e-09
GTPBP8	GTP binding protein 8 (putative) [Source:HGNC Symbol;Acc:HGNC:25007]	-0.954379	2.44805e-05	7.80574e-05
B4GALT4	beta-1,4-galactosyltransferase 4 [Source:HGNC Symbol;Acc:HGNC:927]	-0.923058	0.000236514	0.000590034
COX17	cytochrome c oxidase copper chaperone COX17 [Source:HGNC Symbol;Acc:HGNC:2264]	-1.69142	2.57509e-11	9.84226e-10
POLQ	DNA polymerase theta [Source:HGNC Symbol;Acc:HGNC:9186]	-0.763309	8.40378e-05	0.000232196
GOLGB1	golgin B1 [Source:HGNC Symbol;Acc:HGNC:4429]	0.747965	6.09547e-06	2.31321e-05
MIX23	mitochondrial matrix import factor 23 [Source:HGNC Symbol;Acc:HGNC:31136]	-1.1078	8.82352e-08	6.06063e-07
WDR5B	WD repeat domain 5B [Source:HGNC Symbol;Acc:HGNC:17826]	1.70161	1.92824e-06	8.45502e-06
DTX3L	deltex E3 ubiquitin ligase 3L [Source:HGNC Symbol;Acc:HGNC:30323]	1.01436	1.7264e-07	1.06616e-06
PDIA5	protein disulfide isomerase family A member 5 [Source:HGNC Symbol;Acc:HGNC:24811]	0.805574	0.000799154	0.00174152
HACD2	3-hydroxyacyl-CoA dehydratase 2 [Source:HGNC Symbol;Acc:HGNC:9640]	-0.687555	1.26019e-07	8.22069e-07
MYLK-AS1	MYLK antisense RNA 1 [Source:HGNC Symbol;Acc:HGNC:42440]	1.22982	0.000330134	0.000791479
ROPN1	rhophilin associated tail protein 1 [Source:HGNC Symbol;Acc:HGNC:17692]	-2.17812	0.000180958	0.000463468
TXNRD3	thioredoxin reductase 3 [Source:HGNC Symbol;Acc:HGNC:20667]	1.40435	0.000117967	0.000314038
MCM2	minichromosome maintenance complex component 2 [Source:HGNC Symbol;Acc:HGNC:6944]	-0.50451	0.000173002	0.000444584
EEFSEC	eukaryotic elongation factor, selenocysteine-tRNA specific [Source:HGNC Symbol;Acc:HGNC:24614]	1.29924	3.18935e-06	1.31246e-05
GATA2-AS1	GATA2 antisense RNA 1 [Source:HGNC Symbol;Acc:HGNC:51108]	-1.68267	2.86374e-05	8.94702e-05
COPG1	COPI coat complex subunit gamma 1 [Source:HGNC Symbol;Acc:HGNC:2236]	1.23862	3.22597e-09	3.9978e-08
RPL32P3	ribosomal protein L32 pseudogene 3 [Source:HGNC Symbol;Acc:HGNC:27024]	0.715573	0.0075287	0.0131226
IFT122	intraflagellar transport 122 [Source:HGNC Symbol;Acc:HGNC:13556]	1.03505	1.41896e-06	6.43519e-06
DNAJC13	DnaJ heat shock protein family (Hsp40) member C13 [Source:HGNC Symbol;Acc:HGNC:30343]	-1.06178	1.7136e-05	5.73779e-05
CDV3	CDV3 homolog [Source:HGNC Symbol;Acc:HGNC:26928]	-1.03781	7.46477e-08	5.25816e-07
TOPBP1	DNA topoisomerase II binding protein 1 [Source:HGNC Symbol;Acc:HGNC:17008]	-0.783843	8.83782e-07	4.28195e-06
DZIP1L	DAZ interacting zinc finger protein 1 like [Source:HGNC Symbol;Acc:HGNC:26551]	-1.52557	0.000323166	0.000775921
MRPS22	mitochondrial ribosomal protein S22 [Source:HGNC Symbol;Acc:HGNC:14508]	-0.747288	4.67771e-06	1.83363e-05
PCOLCE2	procollagen C-endopeptidase enhancer 2 [Source:HGNC Symbol;Acc:HGNC:8739]	0.675412	0.00645742	0.0114149
U2SURP	U2 snRNP associated SURP domain containing [Source:HGNC Symbol;Acc:HGNC:30855]	-0.737923	5.37016e-08	3.99071e-07
RNF13	ring finger protein 13 [Source:HGNC Symbol;Acc:HGNC:10057]	0.921396	6.26589e-07	3.19199e-06
SELENOT	selenoprotein T [Source:HGNC Symbol;Acc:HGNC:18136]	-0.507327	0.000362249	0.000860996
SLC33A1	solute carrier family 33 member 1 [Source:HGNC Symbol;Acc:HGNC:95]	0.950682	3.65359e-07	2.00276e-06
MFSD1	major facilitator superfamily domain containing 1 [Source:HGNC Symbol;Acc:HGNC:25874]	0.579446	3.57048e-05	0.000108094
NMD3	NMD3 ribosome export adaptor [Source:HGNC Symbol;Acc:HGNC:24250]	0.522643	0.000396551	0.000932956
NCEH1	neutral cholesterol ester hydrolase 1 [Source:HGNC Symbol;Acc:HGNC:29260]	-1.01192	3.34968e-07	1.85577e-06
ZMAT3	zinc finger matrin-type 3 [Source:HGNC Symbol;Acc:HGNC:29983]	1.17186	1.9548e-09	2.63929e-08
LINC00888	long intergenic non-protein coding RNA 888 [Source:HGNC Symbol;Acc:HGNC:48575]	1.5055	1.84644e-07	1.12635e-06
ABCF3	ATP binding cassette subfamily F member 3 [Source:HGNC Symbol;Acc:HGNC:72]	0.827977	2.73836e-06	1.14873e-05
ALG3	ALG3 alpha-1,3- mannosyltransferase [Source:HGNC Symbol;Acc:HGNC:23056]	1.39015	2.5217e-08	2.12324e-07
ECE2	endothelin converting enzyme 2 [Source:HGNC Symbol;Acc:HGNC:13275]	1.86803	3.06711e-06	1.26779e-05
CAMK2N2	calcium/calmodulin dependent protein kinase II inhibitor 2 [Source:HGNC Symbol;Acc:HGNC:24197]	1.45692	4.85289e-09	5.50885e-08
DGKG	diacylglycerol kinase gamma [Source:HGNC Symbol;Acc:HGNC:2853]	-0.592275	0.00275878	0.00529515
PLAAT1	phospholipase A and acyltransferase 1 [Source:HGNC Symbol;Acc:HGNC:14922]	0.617856	0.048939	0.0711722
MUC20	mucin 20, cell surface associated [Source:HGNC Symbol;Acc:HGNC:23282]	2.82442	0.000447072	0.00103555
CEP19	centrosomal protein 19 [Source:HGNC Symbol;Acc:HGNC:28209]	1.24896	2.23688e-05	7.23597e-05
SENP5	SUMO specific peptidase 5 [Source:HGNC Symbol;Acc:HGNC:28407]	0.753696	8.69988e-06	3.16637e-05
LRCH3	leucine rich repeats and calponin homology domain containing 3 [Source:HGNC Symbol;Acc:HGNC:28637]	0.825818	4.91679e-06	1.91462e-05
ZNF721	zinc finger protein 721 [Source:HGNC Symbol;Acc:HGNC:29425]	-1.21822	7.76648e-06	2.86931e-05
DGKQ	diacylglycerol kinase theta [Source:HGNC Symbol;Acc:HGNC:2856]	0.844076	0.000363003	0.000862315
CTBP1	C-terminal binding protein 1 [Source:HGNC Symbol;Acc:HGNC:2494]	-0.849871	8.55558e-09	8.67255e-08
CTBP1-DT	CTBP1 divergent transcript [Source:HGNC Symbol;Acc:HGNC:28307]	-1.61537	4.47629e-07	2.38521e-06
TACC3	transforming acidic coiled-coil containing protein 3 [Source:HGNC Symbol;Acc:HGNC:11524]	-1.29451	5.87211e-11	1.77948e-09
LETM1	leucine zipper and EF-hand containing transmembrane protein 1 [Source:HGNC Symbol;Acc:HGNC:6556]	-0.789653	3.21021e-08	2.59355e-07
NELFA	negative elongation factor complex member A [Source:HGNC Symbol;Acc:HGNC:12768]	-0.501662	0.00063233	0.00141246
HAUS3	HAUS augmin like complex subunit 3 [Source:HGNC Symbol;Acc:HGNC:28719]	-0.505529	0.0120642	0.0200838
MXD4	MAX dimerization protein 4 [Source:HGNC Symbol;Acc:HGNC:13906]	1.74087	3.69e-10	7.05122e-09
ZFYVE28	zinc finger FYVE-type containing 28 [Source:HGNC Symbol;Acc:HGNC:29334]	1.00295	0.00320516	0.00606401
FAM193A	family with sequence similarity 193 member A [Source:HGNC Symbol;Acc:HGNC:16822]	-0.534817	0.000187399	0.000477795
LYAR	Ly1 antibody reactive [Source:HGNC Symbol;Acc:HGNC:26021]	-2.22312	9.68747e-13	9.58633e-11
MRFAP1	Morf4 family associated protein 1 [Source:HGNC Symbol;Acc:HGNC:24549]	-0.842952	5.9784e-09	6.50207e-08
NKX3-2	NK3 homeobox 2 [Source:HGNC Symbol;Acc:HGNC:951]	2.56665	0.000413895	0.000969017
DCAF16	DDB1 and CUL4 associated factor 16 [Source:HGNC Symbol;Acc:HGNC:25987]	0.913682	1.91258e-07	1.15799e-06
PI4K2B	phosphatidylinositol 4-kinase type 2 beta [Source:HGNC Symbol;Acc:HGNC:18215]	-0.600288	0.00311551	0.00591509
SEL1L3	SEL1L family member 3 [Source:HGNC Symbol;Acc:HGNC:29108]	1.57336	7.1043e-09	7.42774e-08
TBC1D19	TBC1 domain family member 19 [Source:HGNC Symbol;Acc:HGNC:25624]	-0.684774	0.0266416	0.0411905
STIM2	stromal interaction molecule 2 [Source:HGNC Symbol;Acc:HGNC:19205]	0.629494	8.45884e-06	3.09252e-05
RAC1P2	Rac family small GTPase 1 pseudogene 2 [Source:HGNC Symbol;Acc:HGNC:31414]	0.505385	0.0080407	0.0139271
NFXL1	nuclear transcription factor, X-box binding like 1 [Source:HGNC Symbol;Acc:HGNC:18726]	-0.947673	0.000417727	0.000976402
OCIAD1	OCIA domain containing 1 [Source:HGNC Symbol;Acc:HGNC:16074]	-1.27376	5.95859e-08	4.3483e-07
OCIAD2	OCIA domain containing 2 [Source:HGNC Symbol;Acc:HGNC:28685]	-2.11769	6.52936e-14	1.59846e-11
DANCR	differentiation antagonizing non-protein coding RNA [Source:HGNC Symbol;Acc:HGNC:28964]	-1.56668	2.24768e-09	2.96394e-08
CHIC2	cysteine rich hydrophobic domain 2 [Source:HGNC Symbol;Acc:HGNC:1935]	-0.624959	0.00064115	0.00142912
KDR	kinase insert domain receptor [Source:HGNC Symbol;Acc:HGNC:6307]	-2.7272	5.80738e-06	2.21424e-05
UTP3	UTP3 small subunit processome component [Source:HGNC Symbol;Acc:HGNC:24477]	-0.990412	5.62665e-07	2.91324e-06
GRSF1	G-rich RNA sequence binding factor 1 [Source:HGNC Symbol;Acc:HGNC:4610]	-1.04572	7.58519e-09	7.83581e-08
DCK	deoxycytidine kinase [Source:HGNC Symbol;Acc:HGNC:2704]	-1.75374	4.16125e-11	1.39515e-09
CXCL3	C-X-C motif chemokine ligand 3 [Source:HGNC Symbol;Acc:HGNC:4604]	-2.3575	2.07342e-06	8.99451e-06
PARM1	prostate androgen-regulated mucin-like protein 1 [Source:HGNC Symbol;Acc:HGNC:24536]	7.45284	1.15198e-08	1.11129e-07
CCNG2	cyclin G2 [Source:HGNC Symbol;Acc:HGNC:1593]	0.793507	0.000509661	0.00116526
PAQR3	progestin and adipoQ receptor family member 3 [Source:HGNC Symbol;Acc:HGNC:30130]	-0.555233	0.001419	0.00292294
HNRNPD	heterogeneous nuclear ribonucleoprotein D [Source:HGNC Symbol;Acc:HGNC:5036]	-1.24054	1.68871e-11	7.25529e-10
SEC31A	SEC31 homolog A, COPII coat complex component [Source:HGNC Symbol;Acc:HGNC:17052]	0.862934	2.78857e-07	1.59181e-06
THAP9-AS1	THAP9 antisense RNA 1 [Source:HGNC Symbol;Acc:HGNC:44172]	-1.02137	4.3055e-08	3.33039e-07
LIN54	lin-54 DREAM MuvB core complex component [Source:HGNC Symbol;Acc:HGNC:25397]	-1.20719	2.86768e-05	8.95719e-05
COPS4	COP9 signalosome subunit 4 [Source:HGNC Symbol;Acc:HGNC:16702]	-0.504977	0.000984736	0.0020994
COQ2	coenzyme Q2, polyprenyltransferase [Source:HGNC Symbol;Acc:HGNC:25223]	-2.48348	1.26882e-14	5.14469e-12
MRPS18C	mitochondrial ribosomal protein S18C [Source:HGNC Symbol;Acc:HGNC:16633]	-1.5487	5.34349e-12	3.02759e-10
ABRAXAS1	abraxas 1, BRCA1 A complex subunit [Source:HGNC Symbol;Acc:HGNC:25829]	-0.605401	0.00162733	0.00329813
HSD17B11	hydroxysteroid 17-beta dehydrogenase 11 [Source:HGNC Symbol;Acc:HGNC:22960]	-1.37174	4.6078e-08	3.51683e-07
NUDT9	nudix hydrolase 9 [Source:HGNC Symbol;Acc:HGNC:8056]	-1.02998	9.32374e-07	4.48556e-06
HSP90AB3P	heat shock protein 90 alpha family class B member 3, pseudogene [Source:HGNC Symbol;Acc:HGNC:5259]	-1.876	0.000161641	0.000417954
HERC3	HECT and RLD domain containing E3 ubiquitin protein ligase 3 [Source:HGNC Symbol;Acc:HGNC:4876]	-1.58109	0.000521619	0.0011905
SMARCAD1	SWI/SNF-related, matrix-associated actin-dependent regulator of chromatin, subfamily a, containing DEAD/H box 1 [Source:HGNC Symbol;Acc:HGNC:18398]	0.642459	0.000203959	0.00051556
METAP1	methionyl aminopeptidase 1 [Source:HGNC Symbol;Acc:HGNC:15789]	-1.222	9.72572e-11	2.55448e-09
H2AZ1	H2A.Z variant histone 1 [Source:HGNC Symbol;Acc:HGNC:4741]	-1.36305	1.54356e-11	6.75694e-10
DDIT4L	DNA damage inducible transcript 4 like [Source:HGNC Symbol;Acc:HGNC:30555]	2.86338	1.75905e-05	5.86275e-05
FLJ20021	uncharacterized LOC90024 [Source:NCBI gene (formerly Entrezgene);Acc:90024]	1.06013	0.000515048	0.00117654
MANBA	mannosidase beta [Source:HGNC Symbol;Acc:HGNC:6831]	1.18382	9.41329e-06	3.39932e-05
UBE2D3-AS1	UBE2D3 antisense RNA 1 [Source:HGNC Symbol;Acc:HGNC:54095]	2.2847	5.0721e-06	1.96508e-05
TBCK	TBC1 domain containing kinase [Source:HGNC Symbol;Acc:HGNC:28261]	0.800899	0.000969216	0.00206971
AIMP1	aminoacyl tRNA synthetase complex interacting multifunctional protein 1 [Source:HGNC Symbol;Acc:HGNC:10648]	-0.705924	4.51744e-07	2.40615e-06
DKK2	dickkopf WNT signaling pathway inhibitor 2 [Source:HGNC Symbol;Acc:HGNC:2892]	5.78844	7.86203e-08	5.4903e-07
CYP2U1	cytochrome P450 family 2 subfamily U member 1 [Source:HGNC Symbol;Acc:HGNC:20582]	0.994484	6.90964e-06	2.58365e-05
GAR1	GAR1 ribonucleoprotein [Source:HGNC Symbol;Acc:HGNC:14264]	-0.579737	1.45788e-05	4.97527e-05
ZGRF1	zinc finger GRF-type containing 1 [Source:HGNC Symbol;Acc:HGNC:25654]	-0.740472	0.00514703	0.00929603
CAMK2D	calcium/calmodulin dependent protein kinase II delta [Source:HGNC Symbol;Acc:HGNC:1462]	0.58961	2.99115e-05	9.28244e-05
NDST3	N-deacetylase and N-sulfotransferase 3 [Source:HGNC Symbol;Acc:HGNC:7682]	2.65888	0.000187642	0.000478228
METTL14	methyltransferase 14, N6-adenosine-methyltransferase subunit [Source:HGNC Symbol;Acc:HGNC:29330]	0.549012	0.00244757	0.00475764
SEC24D	SEC24 homolog D, COPII coat complex component [Source:HGNC Symbol;Acc:HGNC:10706]	0.801439	3.25868e-05	9.98381e-05
MAD2L1	mitotic arrest deficient 2 like 1 [Source:HGNC Symbol;Acc:HGNC:6763]	-0.992484	1.68818e-07	1.04755e-06
PRDM5	PR/SET domain 5 [Source:HGNC Symbol;Acc:HGNC:9349]	-3.14906	1.68479e-05	5.65155e-05
SPATA5	spermatogenesis associated 5 [Source:HGNC Symbol;Acc:HGNC:18119]	-0.622674	0.000102498	0.000277411
FAT4	FAT atypical cadherin 4 [Source:HGNC Symbol;Acc:HGNC:23109]	0.934368	0.00519858	0.0093774
INTU	inturned planar cell polarity protein [Source:HGNC Symbol;Acc:HGNC:29239]	0.658864	0.00201281	0.00399086
RAB33B-AS1	RAB33B antisense RNA 1 [Source:HGNC Symbol;Acc:HGNC:55153]	0.985913	0.000560492	0.00126896
SETD7	SET domain containing 7, histone lysine methyltransferase [Source:HGNC Symbol;Acc:HGNC:30412]	-0.577517	3.68563e-05	0.000111186
MAML3	mastermind like transcriptional coactivator 3 [Source:HGNC Symbol;Acc:HGNC:16272]	0.755847	0.00298088	0.0056836
TBC1D9	TBC1 domain family member 9 [Source:HGNC Symbol;Acc:HGNC:21710]	1.04602	5.75367e-05	0.000165383
GAB1	GRB2 associated binding protein 1 [Source:HGNC Symbol;Acc:HGNC:4066]	1.4722	3.03134e-07	1.7034e-06
ABCE1	ATP binding cassette subfamily E member 1 [Source:HGNC Symbol;Acc:HGNC:69]	-0.639959	1.2561e-05	4.3788e-05
LSM6	LSM6 homolog, U6 small nuclear RNA and mRNA degradation associated [Source:HGNC Symbol;Acc:HGNC:17017]	-0.600823	4.17628e-05	0.000124191
PRMT9	protein arginine methyltransferase 9 [Source:HGNC Symbol;Acc:HGNC:25099]	0.514353	0.0161049	0.0260908
NR3C2	nuclear receptor subfamily 3 group C member 2 [Source:HGNC Symbol;Acc:HGNC:7979]	1.31704	0.0417827	0.061697
LRBA	LPS responsive beige-like anchor protein [Source:HGNC Symbol;Acc:HGNC:1742]	0.816827	1.42088e-05	4.87077e-05
FHDC1	FH2 domain containing 1 [Source:HGNC Symbol;Acc:HGNC:29363]	-1.56903	4.07084e-08	3.17423e-07
NPY1R	neuropeptide Y receptor Y1 [Source:HGNC Symbol;Acc:HGNC:7956]	-0.912619	0.00546415	0.00980735
KLHL2	kelch like family member 2 [Source:HGNC Symbol;Acc:HGNC:6353]	0.524021	0.00389964	0.0072417
CPE	carboxypeptidase E [Source:HGNC Symbol;Acc:HGNC:2303]	2.55798	3.81712e-09	4.55213e-08
AGA	aspartylglucosaminidase [Source:HGNC Symbol;Acc:HGNC:318]	0.766883	6.98318e-08	4.96748e-07
TENM3-AS1	TENM3 antisense RNA 1 [Source:HGNC Symbol;Acc:HGNC:28076]	-1.32034	3.10561e-05	9.56905e-05
TENM3	teneurin transmembrane protein 3 [Source:HGNC Symbol;Acc:HGNC:29944]	-0.68314	7.9314e-06	2.925e-05
WWC2	WW and C2 domain containing 2 [Source:HGNC Symbol;Acc:HGNC:24148]	-0.528745	3.2133e-05	9.86806e-05
SDHA	succinate dehydrogenase complex flavoprotein subunit A [Source:HGNC Symbol;Acc:HGNC:10680]	-0.717947	5.95385e-05	0.00017042
PDCD6	programmed cell death 6 [Source:HGNC Symbol;Acc:HGNC:8765]	-0.602013	5.37048e-06	2.0671e-05
PP7080	uncharacterized LOC25845 [Source:NCBI gene (formerly Entrezgene);Acc:25845]	0.509132	0.000432112	0.00100568
CEP72	centrosomal protein 72 [Source:HGNC Symbol;Acc:HGNC:25547]	-0.885078	0.000750545	0.00164582
TRIP13	thyroid hormone receptor interactor 13 [Source:HGNC Symbol;Acc:HGNC:12307]	-1.70558	2.68597e-12	1.84394e-10
ICE1	interactor of little elongation complex ELL subunit 1 [Source:HGNC Symbol;Acc:HGNC:29154]	-0.724691	4.17729e-06	1.65852e-05
FASTKD3	FAST kinase domains 3 [Source:HGNC Symbol;Acc:HGNC:28758]	-0.973341	0.000100547	0.000272414
DAP	death associated protein [Source:HGNC Symbol;Acc:HGNC:2672]	0.758704	2.51927e-07	1.46778e-06
LMBRD2	LMBR1 domain containing 2 [Source:HGNC Symbol;Acc:HGNC:25287]	0.821797	8.59302e-05	0.000236805
OSMR	oncostatin M receptor [Source:HGNC Symbol;Acc:HGNC:8507]	1.14834	3.67243e-07	2.01054e-06
PTGER4	prostaglandin E receptor 4 [Source:HGNC Symbol;Acc:HGNC:9596]	-0.973934	3.57182e-05	0.000108104
PRKAA1	protein kinase AMP-activated catalytic subunit alpha 1 [Source:HGNC Symbol;Acc:HGNC:9376]	-0.898947	4.50428e-05	0.000132886
PLCXD3	phosphatidylinositol specific phospholipase C X domain containing 3 [Source:HGNC Symbol;Acc:HGNC:31822]	-0.815516	0.0141728	0.0232422
OXCT1	3-oxoacid CoA-transferase 1 [Source:HGNC Symbol;Acc:HGNC:8527]	-1.04213	6.74457e-06	2.52629e-05
ZNF131	zinc finger protein 131 [Source:HGNC Symbol;Acc:HGNC:12915]	-0.519321	2.04935e-05	6.68938e-05
TMEM267	transmembrane protein 267 [Source:HGNC Symbol;Acc:HGNC:26139]	-1.77149	2.32162e-06	9.91868e-06
C5orf34	chromosome 5 open reading frame 34 [Source:HGNC Symbol;Acc:HGNC:24738]	-0.838085	0.0178401	0.0286622
MRPS30	mitochondrial ribosomal protein S30 [Source:HGNC Symbol;Acc:HGNC:8769]	-1.48528	2.14509e-11	8.72494e-10
PELO	pelota mRNA surveillance and ribosome rescue factor [Source:HGNC Symbol;Acc:HGNC:8829]	-0.894872	1.23795e-07	8.08779e-07
ITGA2	integrin subunit alpha 2 [Source:HGNC Symbol;Acc:HGNC:6137]	1.32682	6.34742e-09	6.82335e-08
IL31RA	interleukin 31 receptor A [Source:HGNC Symbol;Acc:HGNC:18969]	1.14475	5.29613e-07	2.76306e-06
SETD9	SET domain containing 9 [Source:HGNC Symbol;Acc:HGNC:28508]	-1.16847	0.000797321	0.00173782
PLK2	polo like kinase 2 [Source:HGNC Symbol;Acc:HGNC:19699]	-1.88053	2.27611e-13	3.55814e-11
NDUFAF2	NADH:ubiquinone oxidoreductase complex assembly factor 2 [Source:HGNC Symbol;Acc:HGNC:28086]	-1.02524	2.04165e-08	1.7755e-07
KIF2A	kinesin family member 2A [Source:HGNC Symbol;Acc:HGNC:6318]	-0.888917	2.39637e-07	1.40819e-06
ADAMTS6	ADAM metallopeptidase with thrombospondin type 1 motif 6 [Source:HGNC Symbol;Acc:HGNC:222]	-2.95658	6.71954e-07	3.38718e-06
TRAPPC13	trafficking protein particle complex subunit 13 [Source:HGNC Symbol;Acc:HGNC:25828]	-0.512977	0.000806918	0.00175756
SHLD3	shieldin complex subunit 3 [Source:HGNC Symbol;Acc:HGNC:53826]	-1.15109	0.00157051	0.00319293
NLN	neurolysin [Source:HGNC Symbol;Acc:HGNC:16058]	-0.725627	2.53285e-07	1.47503e-06
CCNB1	cyclin B1 [Source:HGNC Symbol;Acc:HGNC:1579]	-1.44025	4.30418e-12	2.62191e-10
CENPH	centromere protein H [Source:HGNC Symbol;Acc:HGNC:17268]	-1.26312	6.26054e-09	6.74672e-08
CCDC125	coiled-coil domain containing 125 [Source:HGNC Symbol;Acc:HGNC:28924]	-0.639872	0.000276206	0.000676694
TAF9	TATA-box binding protein associated factor 9 [Source:HGNC Symbol;Acc:HGNC:11542]	-1.81012	4.40949e-13	5.4934e-11
GTF2H2B	general transcription factor IIH subunit 2B (pseudogene) [Source:HGNC Symbol;Acc:HGNC:31393]	2.6471	0.000113309	0.000302942
MCCC2	methylcrotonyl-CoA carboxylase subunit 2 [Source:HGNC Symbol;Acc:HGNC:6937]	-0.702034	4.04008e-07	2.18144e-06
BTF3	basic transcription factor 3 [Source:HGNC Symbol;Acc:HGNC:1125]	-0.867553	2.38364e-08	2.03071e-07
POC5	POC5 centriolar protein [Source:HGNC Symbol;Acc:HGNC:26658]	-0.747831	3.06e-05	9.44646e-05
S100Z	S100 calcium binding protein Z [Source:HGNC Symbol;Acc:HGNC:30367]	-1.00109	0.000874753	0.00189355
JMY	junction mediating and regulatory protein, p53 cofactor [Source:HGNC Symbol;Acc:HGNC:28916]	1.1391	9.25484e-08	6.30019e-07
SCARNA18	small Cajal body-specific RNA 18 [Source:HGNC Symbol;Acc:HGNC:32559]	-3.60612	2.97166e-09	3.72602e-08
XRCC4	X-ray repair cross complementing 4 [Source:HGNC Symbol;Acc:HGNC:12831]	-1.03392	1.26366e-05	4.39999e-05
CCNH	cyclin H [Source:HGNC Symbol;Acc:HGNC:1594]	-1.22389	1.22343e-07	7.99697e-07
ARRDC3	arrestin domain containing 3 [Source:HGNC Symbol;Acc:HGNC:29263]	1.79842	3.95593e-10	7.43888e-09
FAM172A	family with sequence similarity 172 member A [Source:HGNC Symbol;Acc:HGNC:25365]	0.744899	1.59254e-07	1.0021e-06
FAM174A	family with sequence similarity 174 member A [Source:HGNC Symbol;Acc:HGNC:24943]	0.784102	4.41573e-05	0.0001306
NUDT12	nudix hydrolase 12 [Source:HGNC Symbol;Acc:HGNC:18826]	0.729502	2.83051e-05	8.86027e-05
FER	FER tyrosine kinase [Source:HGNC Symbol;Acc:HGNC:3655]	1.03565	1.20809e-06	5.59238e-06
PJA2	praja ring finger ubiquitin ligase 2 [Source:HGNC Symbol;Acc:HGNC:17481]	1.09726	8.0079e-11	2.23446e-09
MAN2A1	mannosidase alpha class 2A member 1 [Source:HGNC Symbol;Acc:HGNC:6824]	0.869804	1.6498e-07	1.02953e-06
EPB41L4A	erythrocyte membrane protein band 4.1 like 4A [Source:HGNC Symbol;Acc:HGNC:13278]	0.96667	2.46825e-05	7.85711e-05
SRP19	signal recognition particle 19 [Source:HGNC Symbol;Acc:HGNC:11300]	-1.21204	2.32051e-07	1.37044e-06
PGGT1B	protein geranylgeranyltransferase type I subunit beta [Source:HGNC Symbol;Acc:HGNC:8895]	0.523025	0.000148037	0.000385931
ZNF608	zinc finger protein 608 [Source:HGNC Symbol;Acc:HGNC:29238]	1.08652	1.04527e-06	4.92997e-06
LINC01184	long intergenic non-protein coding RNA 1184 [Source:HGNC Symbol;Acc:HGNC:49565]	0.831689	1.66968e-07	1.03904e-06
FBN2	fibrillin 2 [Source:HGNC Symbol;Acc:HGNC:3604]	1.82322	0.000448716	0.00103873
P4HA2	prolyl 4-hydroxylase subunit alpha 2 [Source:HGNC Symbol;Acc:HGNC:8547]	1.33994	3.39387e-10	6.58243e-09
PDLIM4	PDZ and LIM domain 4 [Source:HGNC Symbol;Acc:HGNC:16501]	1.77614	4.05669e-12	2.54278e-10
HSPA4	heat shock protein family A (Hsp70) member 4 [Source:HGNC Symbol;Acc:HGNC:5237]	-0.878771	6.76402e-08	4.82746e-07
TCF7	transcription factor 7 [Source:HGNC Symbol;Acc:HGNC:11639]	-1.72726	1.00941e-10	2.62814e-09
CAMLG	calcium modulating ligand [Source:HGNC Symbol;Acc:HGNC:1471]	0.67705	3.74351e-07	2.04084e-06
TXNDC15	thioredoxin domain containing 15 [Source:HGNC Symbol;Acc:HGNC:20652]	0.572989	0.00012014	0.000318971
SIL1	SIL1 nucleotide exchange factor [Source:HGNC Symbol;Acc:HGNC:24624]	2.18599	1.24259e-11	5.77873e-10
UBE2D2	ubiquitin conjugating enzyme E2 D2 [Source:HGNC Symbol;Acc:HGNC:12475]	-0.704403	7.76008e-07	3.84449e-06
HBEGF	heparin binding EGF like growth factor [Source:HGNC Symbol;Acc:HGNC:3059]	1.82264	2.26843e-10	4.89001e-09
APBB3	amyloid beta precursor protein binding family B member 3 [Source:HGNC Symbol;Acc:HGNC:20708]	2.77998	6.84248e-05	0.000193086
NDUFA2	NADH:ubiquinone oxidoreductase subunit A2 [Source:HGNC Symbol;Acc:HGNC:7685]	0.584087	3.00361e-06	1.24431e-05
ARHGAP26	Rho GTPase activating protein 26 [Source:HGNC Symbol;Acc:HGNC:17073]	0.553031	0.0154945	0.025212
TCERG1	transcription elongation regulator 1 [Source:HGNC Symbol;Acc:HGNC:15630]	-1.13914	3.80975e-10	7.24792e-09
SH3TC2	SH3 domain and tetratricopeptide repeats 2 [Source:HGNC Symbol;Acc:HGNC:29427]	-3.30169	2.29847e-05	7.4075e-05
ARHGEF37	Rho guanine nucleotide exchange factor 37 [Source:HGNC Symbol;Acc:HGNC:34430]	1.56417	2.79238e-05	8.74515e-05
DCTN4	dynactin subunit 4 [Source:HGNC Symbol;Acc:HGNC:15518]	0.840225	9.78235e-09	9.69944e-08
ATOX1	antioxidant 1 copper chaperone [Source:HGNC Symbol;Acc:HGNC:798]	0.613637	2.28261e-06	9.77776e-06
FAM114A2	family with sequence similarity 114 member A2 [Source:HGNC Symbol;Acc:HGNC:1333]	1.09585	1.95053e-08	1.71404e-07
MFAP3	microfibril associated protein 3 [Source:HGNC Symbol;Acc:HGNC:7034]	1.04958	5.48721e-06	2.10703e-05
MRPL22	mitochondrial ribosomal protein L22 [Source:HGNC Symbol;Acc:HGNC:14480]	-0.506915	8.2929e-06	3.03956e-05
UBLCP1	ubiquitin like domain containing CTD phosphatase 1 [Source:HGNC Symbol;Acc:HGNC:28110]	0.869144	3.59964e-07	1.97653e-06
CCNJL	cyclin J like [Source:HGNC Symbol;Acc:HGNC:25876]	0.604593	3.23787e-05	9.93412e-05
TENM2	teneurin transmembrane protein 2 [Source:HGNC Symbol;Acc:HGNC:29943]	0.895269	1.1556e-08	1.11314e-07
THOC3	THO complex 3 [Source:HGNC Symbol;Acc:HGNC:19072]	-0.765627	0.000528346	0.0012031
SIMC1	SUMO interacting motifs containing 1 [Source:HGNC Symbol;Acc:HGNC:24779]	0.615608	0.0138552	0.0227646
KIAA1191	KIAA1191 [Source:HGNC Symbol;Acc:HGNC:29209]	0.774715	2.58851e-07	1.49874e-06
F12	coagulation factor XII [Source:HGNC Symbol;Acc:HGNC:3530]	-0.73971	3.70712e-05	0.000111716
GRK6	G protein-coupled receptor kinase 6 [Source:HGNC Symbol;Acc:HGNC:4545]	-0.539242	0.000117192	0.000312167
PRR7-AS1	PRR7 antisense RNA 1 [Source:HGNC Symbol;Acc:HGNC:27961]	-1.69186	4.26012e-06	1.68882e-05
DDX41	DEAD-box helicase 41 [Source:HGNC Symbol;Acc:HGNC:18674]	0.526946	0.00533808	0.00959966
FAM193B	family with sequence similarity 193 member B [Source:HGNC Symbol;Acc:HGNC:25524]	0.963671	7.66984e-05	0.000214336
ZNF354A	zinc finger protein 354A [Source:HGNC Symbol;Acc:HGNC:11628]	-0.686955	0.00742275	0.0129606
MAML1	mastermind like transcriptional coactivator 1 [Source:HGNC Symbol;Acc:HGNC:13632]	0.711773	4.58275e-07	2.43494e-06
MRNIP	MRN complex interacting protein [Source:HGNC Symbol;Acc:HGNC:30817]	2.03929	2.12002e-10	4.67016e-09
RNF130	ring finger protein 130 [Source:HGNC Symbol;Acc:HGNC:18280]	0.831819	0.000357217	0.000849983
HEIH	hepatocellular carcinoma up-regulated EZH2-associated long non-coding RNA [Source:HGNC Symbol;Acc:HGNC:45049]	0.780648	1.87296e-05	6.18204e-05
TRIM41	tripartite motif containing 41 [Source:HGNC Symbol;Acc:HGNC:19013]	0.906252	7.1587e-07	3.58211e-06
TRIM52	tripartite motif containing 52 [Source:HGNC Symbol;Acc:HGNC:19024]	1.30261	3.78446e-05	0.00011385
WRNIP1	WRN helicase interacting protein 1 [Source:HGNC Symbol;Acc:HGNC:20876]	-0.819425	0.000124873	0.000330254
PRPF4B	pre-mRNA processing factor 4B [Source:HGNC Symbol;Acc:HGNC:17346]	-1.35898	1.74579e-09	2.37937e-08
ECI2	enoyl-CoA delta isomerase 2 [Source:HGNC Symbol;Acc:HGNC:14601]	-1.16515	1.12508e-10	2.87104e-09
LYRM4-AS1	LYRM4 antisense RNA 1 [Source:NCBI gene (formerly Entrezgene);Acc:100129461]	0.690342	0.0456509	0.0668471
C6orf52	chromosome 6 open reading frame 52 [Source:HGNC Symbol;Acc:HGNC:20881]	0.856534	0.0197881	0.0314453
PAK1IP1	PAK1 interacting protein 1 [Source:HGNC Symbol;Acc:HGNC:20882]	-1.62615	3.11695e-12	2.03229e-10
NOL7	nucleolar protein 7 [Source:HGNC Symbol;Acc:HGNC:21040]	-1.36747	4.32893e-11	1.4402e-09
MYLIP	myosin regulatory light chain interacting protein [Source:HGNC Symbol;Acc:HGNC:21155]	1.94113	1.16902e-11	5.51566e-10
RBM24	RNA binding motif protein 24 [Source:HGNC Symbol;Acc:HGNC:21539]	-1.21126	2.72418e-08	2.26433e-07
NUP153-AS1	NUP153 antisense RNA 1 [Source:HGNC Symbol;Acc:HGNC:55217]	-2.45738	0.000668585	0.00148416
DEK	DEK proto-oncogene [Source:HGNC Symbol;Acc:HGNC:2768]	-1.14367	5.18629e-11	1.65178e-09
E2F3	E2F transcription factor 3 [Source:HGNC Symbol;Acc:HGNC:3115]	-0.898626	3.01847e-07	1.69764e-06
ACOT13	acyl-CoA thioesterase 13 [Source:HGNC Symbol;Acc:HGNC:20999]	-1.08803	6.99129e-06	2.61117e-05
GMNN	geminin DNA replication inhibitor [Source:HGNC Symbol;Acc:HGNC:17493]	-1.14148	3.53619e-08	2.81831e-07
CARMIL1	capping protein regulator and myosin 1 linker 1 [Source:HGNC Symbol;Acc:HGNC:21581]	-1.10139	9.47904e-06	3.42116e-05
H1-2	H1.2 linker histone, cluster member [Source:HGNC Symbol;Acc:HGNC:4716]	1.54168	7.98722e-07	3.92702e-06
HFE	homeostatic iron regulator [Source:HGNC Symbol;Acc:HGNC:4886]	-0.622331	0.00364747	0.00681341
H2BC4	H2B clustered histone 4 [Source:HGNC Symbol;Acc:HGNC:4757]	1.96428	0.00643184	0.0113743
H2AC6	H2A clustered histone 6 [Source:HGNC Symbol;Acc:HGNC:4733]	4.19307	6.68528e-11	1.94488e-09
H2BC5	H2B clustered histone 5 [Source:HGNC Symbol;Acc:HGNC:4747]	3.3597	5.79033e-11	1.76775e-09
BTN2A3P	butyrophilin subfamily 2 member A3, pseudogene [Source:HGNC Symbol;Acc:HGNC:13229]	-1.35809	0.00423141	0.00779645
H2AC11	H2A clustered histone 11 [Source:HGNC Symbol;Acc:HGNC:4737]	1.344	0.00141504	0.0029157
PGBD1	piggyBac transposable element derived 1 [Source:HGNC Symbol;Acc:HGNC:19398]	-0.697029	2.69338e-05	8.47806e-05
ZNF311	zinc finger protein 311 [Source:HGNC Symbol;Acc:HGNC:13847]	1.7193	4.09088e-05	0.000121937
DHX16	DEAH-box helicase 16 [Source:HGNC Symbol;Acc:HGNC:2739]	-0.65449	1.2082e-05	4.22887e-05
NRM	nurim [Source:HGNC Symbol;Acc:HGNC:8003]	-1.21156	3.73962e-07	2.03958e-06
MDC1	mediator of DNA damage checkpoint 1 [Source:HGNC Symbol;Acc:HGNC:21163]	-0.584783	3.58542e-05	0.000108465
LY6G5C	lymphocyte antigen 6 family member G5C [Source:HGNC Symbol;Acc:HGNC:13932]	1.93717	0.000493778	0.00113179
DDAH2	dimethylarginine dimethylaminohydrolase 2 [Source:HGNC Symbol;Acc:HGNC:2716]	-1.77416	4.14207e-06	1.64705e-05
CLIC1	chloride intracellular channel 1 [Source:HGNC Symbol;Acc:HGNC:2062]	-1.2113	4.30707e-05	0.000127764
FKBPL	FKBP prolyl isomerase like [Source:HGNC Symbol;Acc:HGNC:13949]	-0.719251	0.00152809	0.00311353
PSMB8-AS1	PSMB8 antisense RNA 1 (head to head) [Source:HGNC Symbol;Acc:HGNC:39758]	1.05649	0.00178821	0.00358942
KIFC1	kinesin family member C1 [Source:HGNC Symbol;Acc:HGNC:6389]	-0.982468	1.10602e-05	3.90707e-05
TAF11	TATA-box binding protein associated factor 11 [Source:HGNC Symbol;Acc:HGNC:11544]	-0.601626	4.02319e-06	1.60618e-05
PPARD	peroxisome proliferator activated receptor delta [Source:HGNC Symbol;Acc:HGNC:9235]	-1.21173	5.22947e-09	5.8443e-08
SRSF3	serine and arginine rich splicing factor 3 [Source:HGNC Symbol;Acc:HGNC:10785]	-1.34147	8.95123e-12	4.50164e-10
GLO1	glyoxalase I [Source:HGNC Symbol;Acc:HGNC:4323]	-0.923184	8.60222e-09	8.70622e-08
OARD1	O-acyl-ADP-ribose deacylase 1 [Source:HGNC Symbol;Acc:HGNC:21257]	-1.21062	2.81496e-08	2.32608e-07
UBR2	ubiquitin protein ligase E3 component n-recognin 2 [Source:HGNC Symbol;Acc:HGNC:21289]	0.502094	0.000930886	0.00199839
PEX6	peroxisomal biogenesis factor 6 [Source:HGNC Symbol;Acc:HGNC:8859]	1.52344	1.22062e-05	4.26888e-05
DLK2	delta like non-canonical Notch ligand 2 [Source:HGNC Symbol;Acc:HGNC:21113]	2.36684	8.71916e-07	4.23712e-06
CDC5L	cell division cycle 5 like [Source:HGNC Symbol;Acc:HGNC:1743]	-0.65704	9.07844e-06	3.29122e-05
CD2AP	CD2 associated protein [Source:HGNC Symbol;Acc:HGNC:14258]	-0.602115	4.66586e-05	0.000137185
C6orf141	chromosome 6 open reading frame 141 [Source:HGNC Symbol;Acc:HGNC:21351]	-1.7181	3.6272e-07	1.98935e-06
TRAM2	translocation associated membrane protein 2 [Source:HGNC Symbol;Acc:HGNC:16855]	-0.704281	2.26588e-06	9.72217e-06
ELOVL5	ELOVL fatty acid elongase 5 [Source:HGNC Symbol;Acc:HGNC:21308]	-1.08298	1.57227e-10	3.66909e-09
LRRC1	leucine rich repeat containing 1 [Source:HGNC Symbol;Acc:HGNC:14307]	0.655605	0.000506724	0.00115916
BAG2	BAG cochaperone 2 [Source:HGNC Symbol;Acc:HGNC:938]	-1.48983	4.45265e-09	5.12627e-08
PRIM2	DNA primase subunit 2 [Source:HGNC Symbol;Acc:HGNC:9370]	-1.13067	3.82753e-08	3.00477e-07
SLC17A5	solute carrier family 17 member 5 [Source:HGNC Symbol;Acc:HGNC:10933]	0.72057	0.000248164	0.000615783
RNU6-1016P	RNA, U6 small nuclear 1016, pseudogene [Source:HGNC Symbol;Acc:HGNC:47979]	0.616818	0.0170774	0.0275561
UBE3D	ubiquitin protein ligase E3D [Source:HGNC Symbol;Acc:HGNC:21381]	-1.28171	5.43221e-05	0.000157093
SYNCRIP	synaptotagmin binding cytoplasmic RNA interacting protein [Source:HGNC Symbol;Acc:HGNC:16918]	-0.905301	9.15473e-10	1.43805e-08
PM20D2	peptidase M20 domain containing 2 [Source:HGNC Symbol;Acc:HGNC:21408]	-1.57098	1.94881e-08	1.71404e-07
MDN1	midasin AAA ATPase 1 [Source:HGNC Symbol;Acc:HGNC:18302]	-0.84782	4.95836e-06	1.92734e-05
CASP8AP2	caspase 8 associated protein 2 [Source:HGNC Symbol;Acc:HGNC:1510]	-1.07376	5.75191e-08	4.22599e-07
MMS22L	MMS22 like, DNA repair protein [Source:HGNC Symbol;Acc:HGNC:21475]	-1.5455	2.4095e-08	2.04603e-07
USP45	ubiquitin specific peptidase 45 [Source:HGNC Symbol;Acc:HGNC:20080]	-1.11312	3.64002e-06	1.46949e-05
PRDM1	PR/SET domain 1 [Source:HGNC Symbol;Acc:HGNC:9346]	-2.28739	1.4768e-09	2.07601e-08
CRYBG1	crystallin beta-gamma domain containing 1 [Source:HGNC Symbol;Acc:HGNC:356]	-1.08398	2.96033e-09	3.71833e-08
RTN4IP1	reticulon 4 interacting protein 1 [Source:HGNC Symbol;Acc:HGNC:18647]	-0.98175	3.66197e-07	2.00566e-06
BEND3	BEN domain containing 3 [Source:HGNC Symbol;Acc:HGNC:23040]	-1.02592	7.05952e-07	3.53521e-06
NR2E1	nuclear receptor subfamily 2 group E member 1 [Source:HGNC Symbol;Acc:HGNC:7973]	-0.679981	0.00190221	0.00379477
AFG1L	AFG1 like ATPase [Source:HGNC Symbol;Acc:HGNC:16411]	-0.889517	0.00330447	0.00623461
CEP57L1	centrosomal protein 57 like 1 [Source:HGNC Symbol;Acc:HGNC:21561]	-0.706351	4.36897e-05	0.000129394
AK9	adenylate kinase 9 [Source:HGNC Symbol;Acc:HGNC:33814]	0.777003	0.0382002	0.0569317
HDAC2	histone deacetylase 2 [Source:HGNC Symbol;Acc:HGNC:4853]	-0.633201	3.58184e-07	1.96842e-06
TSPYL1	TSPY like 1 [Source:HGNC Symbol;Acc:HGNC:12382]	0.724643	9.71738e-07	4.65423e-06
CALHM5	calcium homeostasis modulator family member 5 [Source:HGNC Symbol;Acc:HGNC:21568]	-0.676504	1.25063e-05	4.36324e-05
VGLL2	vestigial like family member 2 [Source:HGNC Symbol;Acc:HGNC:20232]	2.77554	1.01535e-05	3.63124e-05
DCBLD1	discoidin, CUB and LCCL domain containing 1 [Source:HGNC Symbol;Acc:HGNC:21479]	1.04189	1.83772e-07	1.12315e-06
FAM184A	family with sequence similarity 184 member A [Source:HGNC Symbol;Acc:HGNC:20991]	1.16144	2.35883e-05	7.56633e-05
MAN1A1	mannosidase alpha class 1A member 1 [Source:HGNC Symbol;Acc:HGNC:6821]	0.999885	0.000592647	0.00133407
RPL23AP48	ribosomal protein L23a pseudogene 48 [Source:HGNC Symbol;Acc:HGNC:36110]	1.30132	0.000352099	0.00083887
NCOA7	nuclear receptor coactivator 7 [Source:HGNC Symbol;Acc:HGNC:21081]	0.633525	0.00182654	0.00365561
RPS12	ribosomal protein S12 [Source:HGNC Symbol;Acc:HGNC:10385]	-0.649403	8.1394e-05	0.000225708
EYA4	EYA transcriptional coactivator and phosphatase 4 [Source:HGNC Symbol;Acc:HGNC:3522]	0.744353	7.35242e-07	3.66693e-06
MTFR2	mitochondrial fission regulator 2 [Source:HGNC Symbol;Acc:HGNC:21115]	-0.943291	4.70463e-05	0.000138231
IFNGR1	interferon gamma receptor 1 [Source:HGNC Symbol;Acc:HGNC:5439]	0.730288	0.00305926	0.00581851
HEBP2	heme binding protein 2 [Source:HGNC Symbol;Acc:HGNC:15716]	-0.659653	9.97346e-07	4.75057e-06
ABRACL	ABRA C-terminal like [Source:HGNC Symbol;Acc:HGNC:21230]	-1.42554	4.15181e-12	2.56764e-10
HIVEP2	HIVEP zinc finger 2 [Source:HGNC Symbol;Acc:HGNC:4921]	-0.598441	0.0074176	0.0129551
LTV1	LTV1 ribosome biogenesis factor [Source:HGNC Symbol;Acc:HGNC:21173]	-1.33567	3.65343e-08	2.89928e-07
PLAGL1	PLAG1 like zinc finger 1 [Source:HGNC Symbol;Acc:HGNC:9046]	0.856422	1.45635e-06	6.58172e-06
FBXO30-DT	FBXO30 divergent transcript [Source:HGNC Symbol;Acc:HGNC:48990]	2.1854	2.4559e-05	7.82546e-05
GINM1	glycoprotein integral membrane 1 [Source:HGNC Symbol;Acc:HGNC:21074]	0.552056	1.76189e-05	5.87072e-05
LRP11	LDL receptor related protein 11 [Source:HGNC Symbol;Acc:HGNC:16936]	0.785151	3.01544e-07	1.69711e-06
PPP1R14C	protein phosphatase 1 regulatory inhibitor subunit 14C [Source:HGNC Symbol;Acc:HGNC:14952]	-1.0191	6.72117e-06	2.51886e-05
ZBTB2	zinc finger and BTB domain containing 2 [Source:HGNC Symbol;Acc:HGNC:20868]	-1.68645	7.31927e-08	5.16408e-07
SYNE1	spectrin repeat containing nuclear envelope protein 1 [Source:HGNC Symbol;Acc:HGNC:17089]	0.734696	6.27621e-05	0.000178857
FBXO5	F-box protein 5 [Source:HGNC Symbol;Acc:HGNC:13584]	-0.692414	0.000227267	0.000568825
MTRF1L	mitochondrial translation release factor 1 like [Source:HGNC Symbol;Acc:HGNC:21051]	-0.833012	0.000553178	0.00125371
IPCEF1	interaction protein for cytohesin exchange factors 1 [Source:HGNC Symbol;Acc:HGNC:21204]	1.2115	0.00500831	0.0090632
ZDHHC14	zinc finger DHHC-type palmitoyltransferase 14 [Source:HGNC Symbol;Acc:HGNC:20341]	0.800657	2.91544e-05	9.08233e-05
SERAC1	serine active site containing 1 [Source:HGNC Symbol;Acc:HGNC:21061]	-0.728755	0.000299524	0.000726551
GTF2H5	general transcription factor IIH subunit 5 [Source:HGNC Symbol;Acc:HGNC:21157]	-0.561387	0.000105914	0.000285858
RSPH3	radial spoke head 3 [Source:HGNC Symbol;Acc:HGNC:21054]	1.2836	4.61157e-07	2.44624e-06
SOD2	superoxide dismutase 2 [Source:HGNC Symbol;Acc:HGNC:11180]	-0.627739	4.59605e-07	2.44012e-06
TCP1	t-complex 1 [Source:HGNC Symbol;Acc:HGNC:11655]	-1.24617	2.55594e-11	9.81162e-10
MRPL18	mitochondrial ribosomal protein L18 [Source:HGNC Symbol;Acc:HGNC:14477]	-0.893864	1.28807e-07	8.35534e-07
C6orf120	chromosome 6 open reading frame 120 [Source:HGNC Symbol;Acc:HGNC:21247]	0.737439	4.36476e-05	0.000129299
TBP	TATA-box binding protein [Source:HGNC Symbol;Acc:HGNC:11588]	-0.629123	8.00919e-05	0.000222668
GPER1	G protein-coupled estrogen receptor 1 [Source:HGNC Symbol;Acc:HGNC:4485]	-0.751651	0.0374415	0.0559616
ZFAND2A	zinc finger AN1-type containing 2A [Source:HGNC Symbol;Acc:HGNC:28073]	-0.559225	0.00130835	0.00271484
MAD1L1	mitotic arrest deficient 1 like 1 [Source:HGNC Symbol;Acc:HGNC:6762]	1.17312	1.06079e-08	1.03799e-07
RADIL	Rap associating with DIL domain [Source:HGNC Symbol;Acc:HGNC:22226]	-0.800802	0.0112543	0.018876
ACTB	actin beta [Source:HGNC Symbol;Acc:HGNC:132]	-0.587592	2.90851e-05	9.0641e-05
ZNF853	zinc finger protein 853 [Source:HGNC Symbol;Acc:HGNC:21767]	2.43899	6.34012e-12	3.45643e-10
ICA1	islet cell autoantigen 1 [Source:HGNC Symbol;Acc:HGNC:5343]	2.55427	4.62825e-07	2.45208e-06
THSD7A	thrombospondin type 1 domain containing 7A [Source:HGNC Symbol;Acc:HGNC:22207]	3.29665	6.60013e-08	4.73592e-07
CRPPA	CDP-L-ribitol pyrophosphorylase A [Source:HGNC Symbol;Acc:HGNC:37276]	-1.14371	0.00504371	0.00912213
HDAC9	histone deacetylase 9 [Source:HGNC Symbol;Acc:HGNC:14065]	-0.982076	2.0882e-09	2.79612e-08
POLR1F	RNA polymerase I subunit F [Source:HGNC Symbol;Acc:HGNC:18027]	-0.910328	1.95165e-08	1.71404e-07
DNAH11	dynein axonemal heavy chain 11 [Source:HGNC Symbol;Acc:HGNC:2942]	2.25454	6.57841e-05	0.000186527
IL6	interleukin 6 [Source:HGNC Symbol;Acc:HGNC:6018]	-1.65105	0.0105811	0.0178392
FAM126A	family with sequence similarity 126 member A [Source:HGNC Symbol;Acc:HGNC:24587]	-0.759139	2.95734e-07	1.67364e-06
MALSU1	mitochondrial assembly of ribosomal large subunit 1 [Source:HGNC Symbol;Acc:HGNC:21721]	-0.592111	3.09629e-05	9.54464e-05
HOXA1	homeobox A1 [Source:HGNC Symbol;Acc:HGNC:5099]	1.23537	0.0335487	0.0506275
HOXA13	homeobox A13 [Source:HGNC Symbol;Acc:HGNC:5102]	0.867444	0.0012659	0.00263814
LSM5	LSM5 homolog, U6 small nuclear RNA and mRNA degradation associated [Source:HGNC Symbol;Acc:HGNC:17162]	-1.07839	1.02403e-10	2.65736e-09
NT5C3A	5'-nucleotidase, cytosolic IIIA [Source:HGNC Symbol;Acc:HGNC:17820]	-0.648385	0.000232419	0.000580937
RP9	RP9 pre-mRNA splicing factor [Source:HGNC Symbol;Acc:HGNC:10288]	-1.09891	4.57079e-07	2.42958e-06
RALA	RAS like proto-oncogene A [Source:HGNC Symbol;Acc:HGNC:9839]	-0.633129	3.68211e-07	2.01499e-06
PSMA2	proteasome 20S subunit alpha 2 [Source:HGNC Symbol;Acc:HGNC:9531]	-0.689678	1.99652e-05	6.53666e-05
MRPL32	mitochondrial ribosomal protein L32 [Source:HGNC Symbol;Acc:HGNC:14035]	-1.4435	5.27839e-10	9.25501e-09
COA1	cytochrome c oxidase assembly factor 1 [Source:HGNC Symbol;Acc:HGNC:21868]	-0.93132	4.43495e-07	2.3661e-06
URGCP	upregulator of cell proliferation [Source:HGNC Symbol;Acc:HGNC:30890]	0.818122	1.97002e-05	6.45968e-05
PPIA	peptidylprolyl isomerase A [Source:HGNC Symbol;Acc:HGNC:9253]	-0.505763	2.35086e-05	7.54731e-05
NACAD	NAC alpha domain containing [Source:HGNC Symbol;Acc:HGNC:22196]	2.07339	1.38415e-08	1.29018e-07
SEPTIN7P2	septin 7 pseudogene 2 [Source:HGNC Symbol;Acc:HGNC:32339]	-0.780937	0.000243333	0.000604836
VOPP1	VOPP1 WW domain binding protein [Source:HGNC Symbol;Acc:HGNC:34518]	-0.553098	0.000166403	0.000428474
CCT6A	chaperonin containing TCP1 subunit 6A [Source:HGNC Symbol;Acc:HGNC:1620]	-0.881923	4.29064e-09	4.98397e-08
ZNF680	zinc finger protein 680 [Source:HGNC Symbol;Acc:HGNC:26897]	-0.67323	0.000256441	0.000634016
ZNF117;ZNF117	zinc finger protein 117 [Source:HGNC Symbol;Acc:HGNC:12897];zinc finger protein 117 [Source:HGNC Symbol;Acc:HGNC:12897]	2.09748	9.73098e-10	1.50668e-08
VKORC1L1	vitamin K epoxide reductase complex subunit 1 like 1 [Source:HGNC Symbol;Acc:HGNC:21492]	-0.564953	4.34468e-06	1.71866e-05
STAG3L4;STAG3L4	stromal antigen 3-like 4 (pseudogene) [Source:HGNC Symbol;Acc:HGNC:33887];stromal antigen 3-like 4 (pseudogene) [Source:HGNC Symbol;Acc:HGNC:33887]	-0.554869	0.0052126	0.00939875
STX1A	syntaxin 1A [Source:HGNC Symbol;Acc:HGNC:11433]	-0.705146	7.17208e-06	2.67407e-05
ABHD11	abhydrolase domain containing 11 [Source:HGNC Symbol;Acc:HGNC:16407]	-1.34583	7.77045e-07	3.84669e-06
LIMK1	LIM domain kinase 1 [Source:HGNC Symbol;Acc:HGNC:6613]	-0.806873	1.62698e-07	1.02031e-06
EIF4H	eukaryotic translation initiation factor 4H [Source:HGNC Symbol;Acc:HGNC:12741]	-1.39765	3.01739e-05	9.35053e-05
RCC1L	RCC1 like [Source:HGNC Symbol;Acc:HGNC:14948]	-0.68359	2.06903e-07	1.23884e-06
GTF2IRD2B	GTF2I repeat domain containing 2B [Source:HGNC Symbol;Acc:HGNC:33125]	-0.795999	0.0213716	0.0336688
CCL26	C-C motif chemokine ligand 26 [Source:HGNC Symbol;Acc:HGNC:10625]	-5.83022	2.50851e-10	5.30096e-09
RHBDD2	rhomboid domain containing 2 [Source:HGNC Symbol;Acc:HGNC:23082]	0.560394	2.11613e-05	6.88483e-05
GSAP	gamma-secretase activating protein [Source:HGNC Symbol;Acc:HGNC:28042]	1.2098	5.85904e-05	0.000167965
TP53TG1	TP53 target 1 [Source:HGNC Symbol;Acc:HGNC:17026]	0.511797	0.00373844	0.0069703
ABCB4	ATP binding cassette subfamily B member 4 [Source:HGNC Symbol;Acc:HGNC:45]	2.15932	0.000439659	0.00102086
BAIAP2L1	BAR/IMD domain containing adaptor protein 2 like 1 [Source:HGNC Symbol;Acc:HGNC:21649]	-0.920278	9.80081e-06	3.52357e-05
TRRAP	transformation/transcription domain associated protein [Source:HGNC Symbol;Acc:HGNC:12347]	-0.817995	0.00167972	0.0033937
ARPC1A	actin related protein 2/3 complex subunit 1A [Source:HGNC Symbol;Acc:HGNC:703]	-1.56205	2.60368e-08	2.17953e-07
ZNF789	zinc finger protein 789 [Source:HGNC Symbol;Acc:HGNC:27801]	0.568259	0.0123433	0.0204931
TMEM225B	transmembrane protein 225B [Source:HGNC Symbol;Acc:HGNC:53075]	2.59419	1.80688e-05	5.99596e-05
ZSCAN21	zinc finger and SCAN domain containing 21 [Source:HGNC Symbol;Acc:HGNC:13104]	-1.08984	1.99712e-05	6.53698e-05
AP4M1	adaptor related protein complex 4 subunit mu 1 [Source:HGNC Symbol;Acc:HGNC:574]	-1.35688	1.13991e-07	7.51788e-07
MBLAC1	metallo-beta-lactamase domain containing 1 [Source:HGNC Symbol;Acc:HGNC:22180]	-2.20508	1.72732e-06	7.67271e-06
STAG3L5P	stromal antigen 3-like 5 pseudogene [Source:HGNC Symbol;Acc:HGNC:48896]	-2.76803	4.35606e-07	2.32592e-06
SLC12A9	solute carrier family 12 member 9 [Source:HGNC Symbol;Acc:HGNC:17435]	0.630001	3.84856e-07	2.09283e-06
ACHE	acetylcholinesterase (Cartwright blood group) [Source:HGNC Symbol;Acc:HGNC:108]	4.77225	2.4778e-07	1.44817e-06
VGF	VGF nerve growth factor inducible [Source:HGNC Symbol;Acc:HGNC:12684]	1.70277	1.88446e-05	6.2137e-05
CLDN15	claudin 15 [Source:HGNC Symbol;Acc:HGNC:2036]	0.874167	0.000480185	0.0011037
PMPCB	peptidase, mitochondrial processing subunit beta [Source:HGNC Symbol;Acc:HGNC:9119]	-0.602841	7.18455e-06	2.67795e-05
DNAJC2	DnaJ heat shock protein family (Hsp40) member C2 [Source:HGNC Symbol;Acc:HGNC:13192]	-1.52998	1.17638e-11	5.53028e-10
RPS29P16	ribosomal protein S29 pseudogene 16 [Source:HGNC Symbol;Acc:HGNC:35560]	-0.844321	0.00107753	0.00227851
RINT1	RAD50 interactor 1 [Source:HGNC Symbol;Acc:HGNC:21876]	-0.521839	0.000149895	0.000390226
YBX1P2	Y-box binding protein 1 pseudogene 2 [Source:HGNC Symbol;Acc:HGNC:22635]	-1.34608	0.000823996	0.00179205
CCDC71L	coiled-coil domain containing 71 like [Source:HGNC Symbol;Acc:HGNC:26685]	0.857503	1.73905e-05	5.80951e-05
LAMB1	laminin subunit beta 1 [Source:HGNC Symbol;Acc:HGNC:6486]	-0.690792	1.05788e-06	4.97681e-06
BMT2	base methyltransferase of 25S rRNA 2 homolog [Source:HGNC Symbol;Acc:HGNC:26475]	0.581433	4.06548e-05	0.000121343
SMIM30	small integral membrane protein 30 [Source:HGNC Symbol;Acc:HGNC:48953]	-1.52577	5.25836e-08	3.9166e-07
FAM3C	FAM3 metabolism regulating signaling molecule C [Source:HGNC Symbol;Acc:HGNC:18664]	0.716891	2.97446e-06	1.23497e-05
AASS	aminoadipate-semialdehyde synthase [Source:HGNC Symbol;Acc:HGNC:17366]	0.917129	0.000250774	0.00062202
POT1	protection of telomeres 1 [Source:HGNC Symbol;Acc:HGNC:17284]	1.69665	1.73689e-09	2.36973e-08
ZNF800	zinc finger protein 800 [Source:HGNC Symbol;Acc:HGNC:27267]	0.782949	0.00126175	0.00263076
SND1-IT1	SND1 intronic transcript 1 [Source:HGNC Symbol;Acc:HGNC:24158]	0.667747	0.00618238	0.0109615
RBM28	RNA binding motif protein 28 [Source:HGNC Symbol;Acc:HGNC:21863]	-0.672167	5.50487e-07	2.86046e-06
IMPDH1	inosine monophosphate dehydrogenase 1 [Source:HGNC Symbol;Acc:HGNC:6052]	-0.745508	1.90987e-07	1.15689e-06
CHCHD3	coiled-coil-helix-coiled-coil-helix domain containing 3 [Source:HGNC Symbol;Acc:HGNC:21906]	-0.634937	8.83317e-07	4.2813e-06
CYREN	cell cycle regulator of NHEJ [Source:HGNC Symbol;Acc:HGNC:22432]	-0.791681	4.5677e-07	2.42893e-06
NUP205	nucleoporin 205 [Source:HGNC Symbol;Acc:HGNC:18658]	-1.15349	1.35975e-07	8.73837e-07
UBN2	ubinuclein 2 [Source:HGNC Symbol;Acc:HGNC:21931]	0.731857	0.00011445	0.000305617
BRAF	B-Raf proto-oncogene, serine/threonine kinase [Source:HGNC Symbol;Acc:HGNC:1097]	0.600461	0.000812371	0.00176884
FAM131B	family with sequence similarity 131 member B [Source:HGNC Symbol;Acc:HGNC:22202]	1.43297	0.0163642	0.026501
TCAF2	TRPM8 channel associated factor 2 [Source:HGNC Symbol;Acc:HGNC:26878]	4.80044	9.23744e-07	4.45064e-06
TCAF1	TRPM8 channel associated factor 1 [Source:HGNC Symbol;Acc:HGNC:22201]	1.0013	0.0159999	0.0259368
TPK1	thiamin pyrophosphokinase 1 [Source:HGNC Symbol;Acc:HGNC:17358]	-1.55232	5.03279e-06	1.95218e-05
EZH2	enhancer of zeste 2 polycomb repressive complex 2 subunit [Source:HGNC Symbol;Acc:HGNC:3527]	-0.880369	5.56537e-08	4.11457e-07
TMUB1	transmembrane and ubiquitin like domain containing 1 [Source:HGNC Symbol;Acc:HGNC:21709]	0.763967	7.26447e-06	2.70386e-05
ABCF2	ATP binding cassette subfamily F member 2 [Source:HGNC Symbol;Acc:HGNC:71]	-0.856007	1.27688e-07	8.30039e-07
PAXIP1-AS2	PAXIP1 antisense RNA 2 [Source:HGNC Symbol;Acc:HGNC:48958]	0.890058	0.00733496	0.0128315
PAXIP1	PAX interacting protein 1 [Source:HGNC Symbol;Acc:HGNC:8624]	-0.568211	0.000909261	0.00195877
NCAPG2	non-SMC condensin II complex subunit G2 [Source:HGNC Symbol;Acc:HGNC:21904]	-1.53112	1.94653e-12	1.51235e-10
DYNC2I1	dynein 2 intermediate chain 1 [Source:HGNC Symbol;Acc:HGNC:21862]	0.551912	0.000727983	0.00160176
PRKX	protein kinase X-linked [Source:HGNC Symbol;Acc:HGNC:9441]	-0.994095	2.03998e-07	1.22597e-06
EIF5P1	eukaryotic translation initiation factor 5 pseudogene 1 [Source:HGNC Symbol;Acc:HGNC:51465]	0.784096	0.00253661	0.00490793
CLCN4	chloride voltage-gated channel 4 [Source:HGNC Symbol;Acc:HGNC:2022]	0.916308	4.4094e-06	1.74108e-05
FRMPD4	FERM and PDZ domain containing 4 [Source:HGNC Symbol;Acc:HGNC:29007]	-1.78495	0.00883086	0.0151601
TMSB4X	thymosin beta 4 X-linked [Source:HGNC Symbol;Acc:HGNC:11881]	-0.94013	1.31456e-05	4.55566e-05
TCEANC	transcription elongation factor A N-terminal and central domain containing [Source:HGNC Symbol;Acc:HGNC:28277]	0.867355	0.0049655	0.00899823
GEMIN8	gem nuclear organelle associated protein 8 [Source:HGNC Symbol;Acc:HGNC:26044]	0.696121	0.00308318	0.00586057
PIGA	phosphatidylinositol glycan anchor biosynthesis class A [Source:HGNC Symbol;Acc:HGNC:8957]	-0.714269	0.00267264	0.00514579
ZRSR2	zinc finger CCCH-type, RNA binding motif and serine/arginine rich 2 [Source:HGNC Symbol;Acc:HGNC:23019]	0.648461	0.00034755	0.000829249
CDKL5	cyclin dependent kinase like 5 [Source:HGNC Symbol;Acc:HGNC:11411]	0.523437	0.000548515	0.00124423
EEF1B2P3	eukaryotic translation elongation factor 1 beta 2 pseudogene 3 [Source:HGNC Symbol;Acc:HGNC:3210]	-0.707925	3.54489e-05	0.000107477
DDX3X	DEAD-box helicase 3 X-linked [Source:HGNC Symbol;Acc:HGNC:2745]	-0.953347	3.36119e-10	6.55812e-09
KDM6A	lysine demethylase 6A [Source:HGNC Symbol;Acc:HGNC:12637]	0.85448	6.04889e-06	2.29688e-05
ZNF674-AS1	ZNF674 antisense RNA 1 (head to head) [Source:HGNC Symbol;Acc:HGNC:44266]	-0.641897	0.00601223	0.0106934
USP11	ubiquitin specific peptidase 11 [Source:HGNC Symbol;Acc:HGNC:12609]	1.85065	2.11068e-13	3.33976e-11
RBM3	RNA binding motif protein 3 [Source:HGNC Symbol;Acc:HGNC:9900]	-1.8214	2.75074e-11	1.03753e-09
SUV39H1	suppressor of variegation 3-9 homolog 1 [Source:HGNC Symbol;Acc:HGNC:11479]	-0.516439	7.75055e-05	0.000216405
PCSK1N	proprotein convertase subtilisin/kexin type 1 inhibitor [Source:HGNC Symbol;Acc:HGNC:17301]	2.29327	2.36591e-09	3.0821e-08
PRAF2	PRA1 domain family member 2 [Source:HGNC Symbol;Acc:HGNC:28911]	1.55307	6.0924e-12	3.3354e-10
MSN	moesin [Source:HGNC Symbol;Acc:HGNC:7373]	-0.502806	2.3144e-06	9.89435e-06
YIPF6	Yip1 domain family member 6 [Source:HGNC Symbol;Acc:HGNC:28304]	0.611794	2.26945e-06	9.73103e-06
RTL5	retrotransposon Gag like 5 [Source:HGNC Symbol;Acc:HGNC:29430]	3.75654	0.000472662	0.00108892
NAP1L2	nucleosome assembly protein 1 like 2 [Source:HGNC Symbol;Acc:HGNC:7638]	-2.02295	0.000447101	0.00103555
TIMM8A	translocase of inner mitochondrial membrane 8A [Source:HGNC Symbol;Acc:HGNC:11817]	-1.15449	4.12588e-08	3.21328e-07
ARMCX5-GPRASP2	ARMCX5-GPRASP2 readthrough [Source:HGNC Symbol;Acc:HGNC:42000]	0.945069	0.00568336	0.0101573
PSMD10	proteasome 26S subunit, non-ATPase 10 [Source:HGNC Symbol;Acc:HGNC:9555]	-0.920412	4.42513e-09	5.1103e-08
AMMECR1	AMMECR nuclear protein 1 [Source:HGNC Symbol;Acc:HGNC:467]	-1.43921	8.368e-11	2.28579e-09
RTL9	retrotransposon Gag like 9 [Source:HGNC Symbol;Acc:HGNC:29245]	-3.53995	3.4517e-05	0.000104977
DOCK11	dedicator of cytokinesis 11 [Source:HGNC Symbol;Acc:HGNC:23483]	-1.40198	0.00149442	0.00305403
PGRMC1	progesterone receptor membrane component 1 [Source:HGNC Symbol;Acc:HGNC:16090]	-0.693496	8.53987e-06	3.11863e-05
NKRF	NFKB repressing factor [Source:HGNC Symbol;Acc:HGNC:19374]	-0.513752	0.000202584	0.000512383
APLN	apelin [Source:HGNC Symbol;Acc:HGNC:16665]	2.20068	1.47852e-05	5.0338e-05
BCORL1	BCL6 corepressor like 1 [Source:HGNC Symbol;Acc:HGNC:25657]	0.937229	0.000502806	0.0011508
ZNF280C	zinc finger protein 280C [Source:HGNC Symbol;Acc:HGNC:25955]	-0.725092	0.00856072	0.0147256
RAP2C-AS1	RAP2C antisense RNA 1 [Source:HGNC Symbol;Acc:HGNC:40957]	0.794564	0.0214407	0.0337735
SMIM10L2A	small integral membrane protein 10 like 2A [Source:HGNC Symbol;Acc:HGNC:34499]	1.68026	0.000389745	0.000918441
RBMX	RNA binding motif protein X-linked [Source:HGNC Symbol;Acc:HGNC:9910]	-0.670976	1.43186e-07	9.15192e-07
AFF2	AF4/FMR2 family member 2 [Source:HGNC Symbol;Acc:HGNC:3776]	1.48283	1.44704e-08	1.33919e-07
MAMLD1	mastermind like domain containing 1 [Source:HGNC Symbol;Acc:HGNC:2568]	-1.29921	0.000899972	0.00194263
HMGB3	high mobility group box 3 [Source:HGNC Symbol;Acc:HGNC:5004]	-0.559461	8.62875e-07	4.20263e-06
HAUS7	HAUS augmin like complex subunit 7 [Source:HGNC Symbol;Acc:HGNC:32979]	-0.549907	0.0414031	0.0611921
SLC6A8	solute carrier family 6 member 8 [Source:HGNC Symbol;Acc:HGNC:11055]	0.747027	1.64296e-05	5.5212e-05
TMEM187	transmembrane protein 187 [Source:HGNC Symbol;Acc:HGNC:13705]	0.654824	0.000624274	0.00139654
PLXNA3	plexin A3 [Source:HGNC Symbol;Acc:HGNC:9101]	1.50019	7.22345e-09	7.51597e-08
RAB39B	RAB39B, member RAS oncogene family [Source:HGNC Symbol;Acc:HGNC:16499]	1.94095	6.7304e-07	3.39134e-06
ZNF596	zinc finger protein 596 [Source:HGNC Symbol;Acc:HGNC:27268]	2.21829	1.16081e-05	4.07951e-05
MCPH1-DT	MCPH1 divergent transcript [Source:HGNC Symbol;Acc:HGNC:55599]	-0.663359	0.00198615	0.00394464
ERI1	exoribonuclease 1 [Source:HGNC Symbol;Acc:HGNC:23994]	-1.05512	5.44685e-08	4.03845e-07
MICU3	mitochondrial calcium uptake family member 3 [Source:HGNC Symbol;Acc:HGNC:27820]	0.833259	0.000697269	0.00153993
PDGFRL	platelet derived growth factor receptor like [Source:HGNC Symbol;Acc:HGNC:8805]	1.23711	1.31796e-05	4.56622e-05
PHYHIP	phytanoyl-CoA 2-hydroxylase interacting protein [Source:HGNC Symbol;Acc:HGNC:16865]	-0.992424	0.0422121	0.0622743
SORBS3	sorbin and SH3 domain containing 3 [Source:HGNC Symbol;Acc:HGNC:30907]	-0.78743	3.45045e-07	1.90752e-06
BIN3	bridging integrator 3 [Source:HGNC Symbol;Acc:HGNC:1054]	-0.753479	2.97534e-06	1.23497e-05
DOCK5	dedicator of cytokinesis 5 [Source:HGNC Symbol;Acc:HGNC:23476]	-0.694257	3.26921e-06	1.34022e-05
ESCO2	establishment of sister chromatid cohesion N-acetyltransferase 2 [Source:HGNC Symbol;Acc:HGNC:27230]	-1.04274	7.52505e-06	2.78885e-05
KIF13B	kinesin family member 13B [Source:HGNC Symbol;Acc:HGNC:14405]	1.04315	2.08945e-05	6.80657e-05
TUBBP1	tubulin beta pseudogene 1 [Source:HGNC Symbol;Acc:HGNC:12414]	-1.06505	7.933e-06	2.925e-05
NRG1	neuregulin 1 [Source:HGNC Symbol;Acc:HGNC:7997]	-2.35474	2.39308e-13	3.6782e-11
PLPP5	phospholipid phosphatase 5 [Source:HGNC Symbol;Acc:HGNC:25026]	0.819694	6.62806e-09	7.03757e-08
SMIM19	small integral membrane protein 19 [Source:HGNC Symbol;Acc:HGNC:25166]	0.848736	2.71127e-07	1.55727e-06
SPIDR	scaffold protein involved in DNA repair [Source:HGNC Symbol;Acc:HGNC:28971]	0.572619	0.00629415	0.0111475
PCMTD1	protein-L-isoaspartate (D-aspartate) O-methyltransferase domain containing 1 [Source:HGNC Symbol;Acc:HGNC:30483]	1.37501	1.4902e-05	5.07089e-05
BPNT2	3'(2'), 5'-bisphosphate nucleotidase 2 [Source:HGNC Symbol;Acc:HGNC:26019]	0.744059	3.26607e-07	1.81955e-06
CA8	carbonic anhydrase 8 [Source:HGNC Symbol;Acc:HGNC:1382]	3.71324	3.00459e-05	9.31754e-05
YTHDF3	YTH N6-methyladenosine RNA binding protein 3 [Source:HGNC Symbol;Acc:HGNC:26465]	0.565651	0.000180398	0.000462257
SGK3	serum/glucocorticoid regulated kinase family member 3 [Source:HGNC Symbol;Acc:HGNC:10812]	-1.47284	0.000387957	0.000914894
ELOC	elongin C [Source:HGNC Symbol;Acc:HGNC:11617]	-0.636267	1.19512e-06	5.54403e-06
LINC01111	long intergenic non-protein coding RNA 1111 [Source:HGNC Symbol;Acc:HGNC:49237]	-2.37137	0.000106641	0.000287484
PKIA	cAMP-dependent protein kinase inhibitor alpha [Source:HGNC Symbol;Acc:HGNC:9017]	1.6026	1.57529e-10	3.66955e-09
ZC2HC1A	zinc finger C2HC-type containing 1A [Source:HGNC Symbol;Acc:HGNC:24277]	0.595302	0.000925612	0.00198838
PAG1	phosphoprotein membrane anchor with glycosphingolipid microdomains 1 [Source:HGNC Symbol;Acc:HGNC:30043]	0.644892	0.00090795	0.00195627
TRIQK	triple QxxK/R motif containing [Source:HGNC Symbol;Acc:HGNC:27828]	1.26173	2.876e-05	8.9767e-05
RPL34P18	ribosomal protein L34 pseudogene 18 [Source:HGNC Symbol;Acc:HGNC:35968]	-2.39961	0.000225521	0.00056511
GEM	GTP binding protein overexpressed in skeletal muscle [Source:HGNC Symbol;Acc:HGNC:4234]	-0.674988	0.0376478	0.0562053
RAD54B	RAD54 homolog B [Source:HGNC Symbol;Acc:HGNC:17228]	-1.18437	4.12278e-05	0.000122775
NDUFAF6	NADH:ubiquinone oxidoreductase complex assembly factor 6 [Source:HGNC Symbol;Acc:HGNC:28625]	-0.810948	1.325e-05	4.58571e-05
POP1	POP1 homolog, ribonuclease P/MRP subunit [Source:HGNC Symbol;Acc:HGNC:30129]	-1.43534	2.64436e-11	1.00617e-09
ANKRD46	ankyrin repeat domain 46 [Source:HGNC Symbol;Acc:HGNC:27229]	1.05892	0.000692395	0.00153151
YWHAZ	tyrosine 3-monooxygenase/tryptophan 5-monooxygenase activation protein zeta [Source:HGNC Symbol;Acc:HGNC:12855]	-0.75414	3.18987e-08	2.58517e-07
ZNNT1	ZNF706 neighboring transcript 1 [Source:HGNC Symbol;Acc:HGNC:54438]	1.58003	2.25218e-05	7.2728e-05
ZNF706	zinc finger protein 706 [Source:HGNC Symbol;Acc:HGNC:24992]	-0.829429	0.000149201	0.000388731
GASAL1	growth arrest associated lncRNA 1 [Source:HGNC Symbol;Acc:HGNC:53461]	-1.90989	4.91031e-05	0.000143591
BAALC	BAALC binder of MAP3K1 and KLF4 [Source:HGNC Symbol;Acc:HGNC:14333]	3.67127	7.41931e-05	0.000207917
CTHRC1	collagen triple helix repeat containing 1 [Source:HGNC Symbol;Acc:HGNC:18831]	-2.62211	6.94961e-06	2.59784e-05
SNTB1	syntrophin beta 1 [Source:HGNC Symbol;Acc:HGNC:11168]	-0.956759	0.00873248	0.0149992
CASC8	cancer susceptibility 8 [Source:HGNC Symbol;Acc:HGNC:45129]	-2.90125	1.0398e-05	3.7044e-05
EFR3A	EFR3 homolog A [Source:HGNC Symbol;Acc:HGNC:28970]	0.524448	1.5443e-05	5.22261e-05
ZC3H3	zinc finger CCCH-type containing 3 [Source:HGNC Symbol;Acc:HGNC:28972]	0.740639	0.000195937	0.000497414
GFUS	GDP-L-fucose synthase [Source:HGNC Symbol;Acc:HGNC:12390]	0.885493	1.06426e-05	3.77701e-05
ZNF623	zinc finger protein 623 [Source:HGNC Symbol;Acc:HGNC:29084]	0.879882	0.000410905	0.000962362
PLEC	plectin [Source:HGNC Symbol;Acc:HGNC:9069]	1.30804	3.31241e-07	1.84102e-06
PARP10	poly(ADP-ribose) polymerase family member 10 [Source:HGNC Symbol;Acc:HGNC:25895]	1.19417	6.15329e-06	2.33106e-05
DGAT1	diacylglycerol O-acyltransferase 1 [Source:HGNC Symbol;Acc:HGNC:2843]	1.58839	5.84519e-05	0.000167642
KIFC2	kinesin family member C2 [Source:HGNC Symbol;Acc:HGNC:29530]	0.570416	0.00343695	0.00646295
MFSD3	major facilitator superfamily domain containing 3 [Source:HGNC Symbol;Acc:HGNC:25157]	1.22615	9.60693e-08	6.51594e-07
RECQL4	RecQ like helicase 4 [Source:HGNC Symbol;Acc:HGNC:9949]	-0.655418	4.52506e-05	0.000133468
ZNF34	zinc finger protein 34 [Source:HGNC Symbol;Acc:HGNC:13098]	1.06109	9.10034e-06	3.29639e-05
ZNF16	zinc finger protein 16 [Source:HGNC Symbol;Acc:HGNC:12947]	-0.744056	0.00472245	0.00860587
CDC37L1-DT	CDC37L1 divergent transcript [Source:HGNC Symbol;Acc:HGNC:49735]	0.724405	0.0436639	0.0642043
UHRF2	ubiquitin like with PHD and ring finger domains 2 [Source:HGNC Symbol;Acc:HGNC:12557]	-0.65438	2.68343e-05	8.4529e-05
BNC2	basonuclin 2 [Source:HGNC Symbol;Acc:HGNC:30988]	-1.07895	2.20315e-10	4.82054e-09
KLHL9	kelch like family member 9 [Source:HGNC Symbol;Acc:HGNC:18732]	0.598924	2.08016e-06	9.01472e-06
IFT74	intraflagellar transport 74 [Source:HGNC Symbol;Acc:HGNC:21424]	-0.886763	2.98332e-05	9.26484e-05
IL11RA	interleukin 11 receptor subunit alpha [Source:HGNC Symbol;Acc:HGNC:5967]	1.79127	9.06944e-07	4.37783e-06
NPR2	natriuretic peptide receptor 2 [Source:HGNC Symbol;Acc:HGNC:7944]	0.924635	0.00314474	0.00596622
TMEM8B	transmembrane protein 8B [Source:HGNC Symbol;Acc:HGNC:21427]	1.18641	3.3063e-06	1.35158e-05
TJP2	tight junction protein 2 [Source:HGNC Symbol;Acc:HGNC:11828]	-0.79672	1.50584e-05	5.11072e-05
FAM189A2	family with sequence similarity 189 member A2 [Source:HGNC Symbol;Acc:HGNC:24820]	1.20978	0.0455026	0.0666587
RFK	riboflavin kinase [Source:HGNC Symbol;Acc:HGNC:30324]	-0.951541	1.42042e-08	1.31642e-07
CDC20P1	cell division cycle 20 pseudogene 1 [Source:HGNC Symbol;Acc:HGNC:29487]	-1.56273	4.68944e-05	0.000137815
CKS2	CDC28 protein kinase regulatory subunit 2 [Source:HGNC Symbol;Acc:HGNC:2000]	-1.03454	3.72414e-07	2.03199e-06
IARS1	isoleucyl-tRNA synthetase 1 [Source:HGNC Symbol;Acc:HGNC:5330]	-1.18199	1.77202e-07	1.0907e-06
PRXL2C	peroxiredoxin like 2C [Source:HGNC Symbol;Acc:HGNC:16881]	-2.04898	6.24543e-08	4.52706e-07
CTSV	cathepsin V [Source:HGNC Symbol;Acc:HGNC:2538]	-2.36934	1.34227e-07	8.6482e-07
TMOD1	tropomodulin 1 [Source:HGNC Symbol;Acc:HGNC:11871]	1.92206	1.82096e-06	8.0364e-06
TRIM14	tripartite motif containing 14 [Source:HGNC Symbol;Acc:HGNC:16283]	-0.726756	0.000306846	0.000742647
SEC61B	SEC61 translocon subunit beta [Source:HGNC Symbol;Acc:HGNC:16993]	-0.89636	3.12479e-07	1.74985e-06
STX17	syntaxin 17 [Source:HGNC Symbol;Acc:HGNC:11432]	1.26982	1.98534e-08	1.73818e-07
NIPSNAP3A	nipsnap homolog 3A [Source:HGNC Symbol;Acc:HGNC:23619]	-0.97736	2.26148e-05	7.30098e-05
LINC01505	long intergenic non-protein coding RNA 1505 [Source:HGNC Symbol;Acc:HGNC:51186]	-2.62221	0.000691554	0.00153043
TMEM245	transmembrane protein 245 [Source:HGNC Symbol;Acc:HGNC:1363]	0.775381	1.34239e-07	8.6482e-07
WDR31	WD repeat domain 31 [Source:HGNC Symbol;Acc:HGNC:21421]	0.850719	0.0121283	0.0201802
HDHD3	haloacid dehalogenase like hydrolase domain containing 3 [Source:HGNC Symbol;Acc:HGNC:28171]	0.874136	0.0014242	0.00293131
PHF19	PHD finger protein 19 [Source:HGNC Symbol;Acc:HGNC:24566]	-1.82879	6.41353e-14	1.59846e-11
LHX2	LIM homeobox 2 [Source:HGNC Symbol;Acc:HGNC:6594]	-1.60956	1.27332e-05	4.4265e-05
PSMB7	proteasome 20S subunit beta 7 [Source:HGNC Symbol;Acc:HGNC:9544]	-1.32023	3.14233e-09	3.91284e-08
ANGPTL2	angiopoietin like 2 [Source:HGNC Symbol;Acc:HGNC:490]	-1.57675	0.0017809	0.00357697
AK1	adenylate kinase 1 [Source:HGNC Symbol;Acc:HGNC:361]	-0.84247	8.07716e-05	0.000224167
PIP5KL1	phosphatidylinositol-4-phosphate 5-kinase like 1 [Source:HGNC Symbol;Acc:HGNC:28711]	1.22798	0.00290592	0.00555047
PTPA	protein phosphatase 2 phosphatase activator [Source:HGNC Symbol;Acc:HGNC:9308]	0.70415	5.53144e-06	2.12276e-05
CACFD1	calcium channel flower domain containing 1 [Source:HGNC Symbol;Acc:HGNC:1365]	1.5187	6.71411e-09	7.0941e-08
SLC2A6	solute carrier family 2 member 6 [Source:HGNC Symbol;Acc:HGNC:11011]	-2.03228	9.19841e-06	3.3282e-05
INPP5E	inositol polyphosphate-5-phosphatase E [Source:HGNC Symbol;Acc:HGNC:21474]	-0.649725	0.0001509	0.000392448
PHPT1	phosphohistidine phosphatase 1 [Source:HGNC Symbol;Acc:HGNC:30033]	1.01362	0.000773425	0.00169228
TRAF2	TNF receptor associated factor 2 [Source:HGNC Symbol;Acc:HGNC:12032]	-0.90159	9.57114e-05	0.000260949
ABCA2	ATP binding cassette subfamily A member 2 [Source:HGNC Symbol;Acc:HGNC:32]	1.72209	7.10275e-06	2.65051e-05
UAP1L1	UDP-N-acetylglucosamine pyrophosphorylase 1 like 1 [Source:HGNC Symbol;Acc:HGNC:28082]	-1.58286	2.63118e-08	2.19265e-07
DPP7	dipeptidyl peptidase 7 [Source:HGNC Symbol;Acc:HGNC:14892]	1.28017	1.76979e-05	5.89248e-05
RNF208	ring finger protein 208 [Source:HGNC Symbol;Acc:HGNC:25420]	1.68135	1.00049e-06	4.76031e-06
MRPL41	mitochondrial ribosomal protein L41 [Source:HGNC Symbol;Acc:HGNC:14492]	0.594774	0.000827637	0.00179936
IFITM3	interferon induced transmembrane protein 3 [Source:HGNC Symbol;Acc:HGNC:5414]	2.40101	4.40284e-15	3.57043e-12
HRAS	HRas proto-oncogene, GTPase [Source:HGNC Symbol;Acc:HGNC:5173]	-0.65818	6.13032e-05	0.000175162
GATD1	glutamine amidotransferase class 1 domain containing 1 [Source:HGNC Symbol;Acc:HGNC:26616]	-0.630247	0.000315524	0.000760246
PIDD1	p53-induced death domain protein 1 [Source:HGNC Symbol;Acc:HGNC:16491]	0.557951	0.00162228	0.00329033
CHID1	chitinase domain containing 1 [Source:HGNC Symbol;Acc:HGNC:28474]	0.719759	2.66841e-06	1.12229e-05
CDKN1C	cyclin dependent kinase inhibitor 1C [Source:HGNC Symbol;Acc:HGNC:1786]	-1.58529	5.39093e-05	0.000155993
APBB1	amyloid beta precursor protein binding family B member 1 [Source:HGNC Symbol;Acc:HGNC:581]	2.01594	2.99482e-09	3.74713e-08
TIMM10B	translocase of inner mitochondrial membrane 10B [Source:HGNC Symbol;Acc:HGNC:4022]	-0.523291	0.000431673	0.0010051
TPP1	tripeptidyl peptidase 1 [Source:HGNC Symbol;Acc:HGNC:2073]	1.94047	8.08572e-13	8.52945e-11
SBF2	SET binding factor 2 [Source:HGNC Symbol;Acc:HGNC:2135]	0.63427	0.000493245	0.001131
HPS5	HPS5 biogenesis of lysosomal organelles complex 2 subunit 2 [Source:HGNC Symbol;Acc:HGNC:17022]	-0.671084	0.000126319	0.000333941
GTF2H1	general transcription factor IIH subunit 1 [Source:HGNC Symbol;Acc:HGNC:4655]	-0.555827	6.2013e-05	0.000176956
UEVLD	UEV and lactate/malate dehyrogenase domains [Source:HGNC Symbol;Acc:HGNC:30866]	-0.548453	0.000566742	0.00128154
E2F8	E2F transcription factor 8 [Source:HGNC Symbol;Acc:HGNC:24727]	-1.85463	2.25824e-07	1.3361e-06
LIN7C	lin-7 homolog C, crumbs cell polarity complex component [Source:HGNC Symbol;Acc:HGNC:17789]	-0.528474	9.8898e-05	0.000268677
PAX6	paired box 6 [Source:HGNC Symbol;Acc:HGNC:8620]	-0.550989	3.41178e-05	0.000104013
EIF3M	eukaryotic translation initiation factor 3 subunit M [Source:HGNC Symbol;Acc:HGNC:24460]	-0.570301	1.05966e-05	3.76481e-05
PRRG4	proline rich and Gla domain 4 [Source:HGNC Symbol;Acc:HGNC:30799]	-1.23551	0.00358259	0.00670669
HIPK3	homeodomain interacting protein kinase 3 [Source:HGNC Symbol;Acc:HGNC:4915]	0.531277	3.90894e-05	0.000117106
ALKBH3	alkB homolog 3, alpha-ketoglutarate dependent dioxygenase [Source:HGNC Symbol;Acc:HGNC:30141]	0.54991	0.0018024	0.00361511
EXT2	exostosin glycosyltransferase 2 [Source:HGNC Symbol;Acc:HGNC:3513]	1.26696	2.81491e-10	5.7608e-09
ALX4	ALX homeobox 4 [Source:HGNC Symbol;Acc:HGNC:450]	1.76055	0.000780985	0.00170649
CHST1	carbohydrate sulfotransferase 1 [Source:HGNC Symbol;Acc:HGNC:1969]	-2.03999	1.19511e-10	3.02273e-09
ARHGAP1	Rho GTPase activating protein 1 [Source:HGNC Symbol;Acc:HGNC:673]	0.838033	3.42233e-08	2.74426e-07
NR1H3	nuclear receptor subfamily 1 group H member 3 [Source:HGNC Symbol;Acc:HGNC:7966]	0.866913	0.0232212	0.0363096
MADD	MAP kinase activating death domain [Source:HGNC Symbol;Acc:HGNC:6766]	0.665266	0.000241874	0.000601556
SLC39A13	solute carrier family 39 member 13 [Source:HGNC Symbol;Acc:HGNC:20859]	1.25218	2.84105e-11	1.05927e-09
SLC43A3	solute carrier family 43 member 3 [Source:HGNC Symbol;Acc:HGNC:17466]	-1.10575	1.45771e-05	4.97527e-05
ZP1	zona pellucida glycoprotein 1 [Source:HGNC Symbol;Acc:HGNC:13187]	2.54752	0.00237056	0.00461804
TUT1	terminal uridylyl transferase 1, U6 snRNA-specific [Source:HGNC Symbol;Acc:HGNC:26184]	0.968556	0.000147871	0.000385604
POLR2G	RNA polymerase II subunit G [Source:HGNC Symbol;Acc:HGNC:9194]	0.53561	2.52503e-06	1.06996e-05
TMEM223	transmembrane protein 223 [Source:HGNC Symbol;Acc:HGNC:28464]	-0.669436	5.02092e-05	0.000146331
STX5	syntaxin 5 [Source:HGNC Symbol;Acc:HGNC:11440]	0.973879	1.56578e-08	1.43171e-07
COX8A	cytochrome c oxidase subunit 8A [Source:HGNC Symbol;Acc:HGNC:2294]	0.610245	8.41236e-07	4.10803e-06
OTUB1	OTU deubiquitinase, ubiquitin aldehyde binding 1 [Source:HGNC Symbol;Acc:HGNC:23077]	0.571631	0.00203775	0.00403538
VEGFB	vascular endothelial growth factor B [Source:HGNC Symbol;Acc:HGNC:12681]	-0.502776	0.00366427	0.00684183
FKBP2	FKBP prolyl isomerase 2 [Source:HGNC Symbol;Acc:HGNC:3718]	-0.916533	2.45676e-07	1.43782e-06
PPP1R14B-AS1	PPP1R14B antisense RNA 1 [Source:HGNC Symbol;Acc:HGNC:54233]	-3.67947	1.73242e-11	7.38187e-10
ESRRA	estrogen related receptor alpha [Source:HGNC Symbol;Acc:HGNC:3471]	-0.554198	6.78941e-05	0.000191823
PPP2R5B	protein phosphatase 2 regulatory subunit B'beta [Source:HGNC Symbol;Acc:HGNC:9310]	1.43386	2.0153e-07	1.21283e-06
CDCA5	cell division cycle associated 5 [Source:HGNC Symbol;Acc:HGNC:14626]	-0.754445	4.71624e-06	1.84706e-05
ZNHIT2	zinc finger HIT-type containing 2 [Source:HGNC Symbol;Acc:HGNC:1177]	0.772539	0.00165768	0.00335492
POLA2	DNA polymerase alpha 2, accessory subunit [Source:HGNC Symbol;Acc:HGNC:30073]	-2.83603	4.10379e-12	2.55993e-10
DPF2	double PHD fingers 2 [Source:HGNC Symbol;Acc:HGNC:9964]	0.526559	0.00126158	0.00263076
NEAT1	nuclear paraspeckle assembly transcript 1 [Source:HGNC Symbol;Acc:HGNC:30815]	2.51426	7.33178e-15	4.05013e-12
SIPA1	signal-induced proliferation-associated 1 [Source:HGNC Symbol;Acc:HGNC:10885]	-1.40813	0.000120944	0.000320844
PCNX3	pecanex 3 [Source:HGNC Symbol;Acc:HGNC:18760]	1.01057	0.00259043	0.00500608
FIBP	FGF1 intracellular binding protein [Source:HGNC Symbol;Acc:HGNC:3705]	0.829968	1.06024e-05	3.76492e-05
DRAP1	DR1 associated protein 1 [Source:HGNC Symbol;Acc:HGNC:3019]	-0.877676	2.91721e-07	1.65432e-06
PACS1	phosphofurin acidic cluster sorting protein 1 [Source:HGNC Symbol;Acc:HGNC:30032]	0.687962	1.17523e-06	5.4635e-06
CNIH2	cornichon family AMPA receptor auxiliary protein 2 [Source:HGNC Symbol;Acc:HGNC:28744]	1.01247	0.00049328	0.001131
YIF1A	Yip1 interacting factor homolog A, membrane trafficking protein [Source:HGNC Symbol;Acc:HGNC:16688]	1.17106	5.21428e-08	3.89047e-07
MRPL11	mitochondrial ribosomal protein L11 [Source:HGNC Symbol;Acc:HGNC:14042]	-0.921289	5.60361e-09	6.18255e-08
PELI3	pellino E3 ubiquitin protein ligase family member 3 [Source:HGNC Symbol;Acc:HGNC:30010]	-0.625479	0.00203723	0.00403497
CCS	copper chaperone for superoxide dismutase [Source:HGNC Symbol;Acc:HGNC:1613]	0.718294	0.000661962	0.00147222
PC	pyruvate carboxylase [Source:HGNC Symbol;Acc:HGNC:8636]	1.81726	0.010148	0.0171983
KDM2A	lysine demethylase 2A [Source:HGNC Symbol;Acc:HGNC:13606]	0.640071	0.000428196	0.000997817
CLCF1	cardiotrophin like cytokine factor 1 [Source:HGNC Symbol;Acc:HGNC:17412]	-0.909468	5.50726e-07	2.86056e-06
NDUFV1	NADH:ubiquinone oxidoreductase core subunit V1 [Source:HGNC Symbol;Acc:HGNC:7716]	0.817949	2.37096e-08	2.02256e-07
FAM86C2P	family with sequence similarity 86 member C2, pseudogene [Source:HGNC Symbol;Acc:HGNC:42392]	-1.66131	0.00263303	0.00507782
LRP5	LDL receptor related protein 5 [Source:HGNC Symbol;Acc:HGNC:6697]	1.40742	3.35541e-06	1.36907e-05
MRPL21	mitochondrial ribosomal protein L21 [Source:HGNC Symbol;Acc:HGNC:14479]	-0.773876	2.34586e-05	7.53964e-05
RNF121	ring finger protein 121 [Source:HGNC Symbol;Acc:HGNC:21070]	0.521957	0.00173714	0.00349718
POLD3	DNA polymerase delta 3, accessory subunit [Source:HGNC Symbol;Acc:HGNC:20932]	-0.608386	0.000277139	0.000678852
MAP6	microtubule associated protein 6 [Source:HGNC Symbol;Acc:HGNC:6868]	2.58826	6.48171e-06	2.43769e-05
GVQW3	GVQW motif containing 3 [Source:HGNC Symbol;Acc:HGNC:51239]	1.83481	0.011627	0.0194457
AAMDC	adipogenesis associated Mth938 domain containing [Source:HGNC Symbol;Acc:HGNC:30205]	0.695868	0.000108503	0.000291899
GAB2	GRB2 associated binding protein 2 [Source:HGNC Symbol;Acc:HGNC:14458]	-1.04367	0.000193291	0.000491152
TENM4	teneurin transmembrane protein 4 [Source:HGNC Symbol;Acc:HGNC:29945]	-2.60369	3.5577e-06	1.43939e-05
DDIAS	DNA damage induced apoptosis suppressor [Source:HGNC Symbol;Acc:HGNC:26351]	-1.94687	1.08981e-09	1.6385e-08
CHORDC1	cysteine and histidine rich domain containing 1 [Source:HGNC Symbol;Acc:HGNC:14525]	-2.42524	5.44356e-11	1.70449e-09
MRE11	MRE11 homolog, double strand break repair nuclease [Source:HGNC Symbol;Acc:HGNC:7230]	-0.705543	1.55769e-06	7.01042e-06
SRSF8	serine and arginine rich splicing factor 8 [Source:HGNC Symbol;Acc:HGNC:16988]	-0.694813	4.55681e-06	1.79003e-05
SESN3	sestrin 3 [Source:HGNC Symbol;Acc:HGNC:23060]	0.712525	4.15496e-07	2.23603e-06
CEP57	centrosomal protein 57 [Source:HGNC Symbol;Acc:HGNC:30794]	-0.883483	9.09811e-08	6.2196e-07
CCDC82	coiled-coil domain containing 82 [Source:HGNC Symbol;Acc:HGNC:26282]	-1.28947	4.48171e-09	5.15515e-08
DCUN1D5	defective in cullin neddylation 1 domain containing 5 [Source:HGNC Symbol;Acc:HGNC:28409]	-1.27175	5.08577e-10	9.01473e-09
DYNC2H1	dynein cytoplasmic 2 heavy chain 1 [Source:HGNC Symbol;Acc:HGNC:2962]	-0.684421	0.00234947	0.00458343
KBTBD3	kelch repeat and BTB domain containing 3 [Source:HGNC Symbol;Acc:HGNC:22934]	0.691343	0.0392908	0.0584229
CWF19L2	CWF19 like cell cycle control factor 2 [Source:HGNC Symbol;Acc:HGNC:26508]	-1.41885	1.21712e-10	3.05815e-09
ALKBH8	alkB homolog 8, tRNA methyltransferase [Source:HGNC Symbol;Acc:HGNC:25189]	-0.972236	0.000111256	0.000298484
ACAT1	acetyl-CoA acetyltransferase 1 [Source:HGNC Symbol;Acc:HGNC:93]	-1.08247	5.63195e-08	4.15668e-07
NPAT	nuclear protein, coactivator of histone transcription [Source:HGNC Symbol;Acc:HGNC:7896]	-0.648557	8.62916e-06	3.14504e-05
DDX10	DEAD-box helicase 10 [Source:HGNC Symbol;Acc:HGNC:2735]	-1.32268	4.88028e-10	8.83147e-09
FDX1	ferredoxin 1 [Source:HGNC Symbol;Acc:HGNC:3638]	-0.914679	1.6605e-08	1.50251e-07
ALG9	ALG9 alpha-1,2-mannosyltransferase [Source:HGNC Symbol;Acc:HGNC:15672]	-1.64933	0.000106856	0.000287944
FDXACB1	ferredoxin-fold anticodon binding domain containing 1 [Source:HGNC Symbol;Acc:HGNC:25110]	-1.20874	0.0014901	0.00304618
TIMM8B	translocase of inner mitochondrial membrane 8 homolog B [Source:HGNC Symbol;Acc:HGNC:11818]	-0.549075	0.000299108	0.000725736
SDHD	succinate dehydrogenase complex subunit D [Source:HGNC Symbol;Acc:HGNC:10683]	-1.05281	0.000365556	0.000868062
TMPRSS5	transmembrane serine protease 5 [Source:HGNC Symbol;Acc:HGNC:14908]	-2.54969	0.00030663	0.000742263
USP28	ubiquitin specific peptidase 28 [Source:HGNC Symbol;Acc:HGNC:12625]	-0.779042	7.71525e-05	0.000215512
BUD13	BUD13 homolog [Source:HGNC Symbol;Acc:HGNC:28199]	-0.983598	1.54089e-05	5.21474e-05
SIDT2	SID1 transmembrane family member 2 [Source:HGNC Symbol;Acc:HGNC:24272]	1.35475	1.32517e-07	8.55549e-07
ATP5MG	ATP synthase membrane subunit g [Source:HGNC Symbol;Acc:HGNC:14247]	-1.289	1.52437e-10	3.58309e-09
ARCN1	archain 1 [Source:HGNC Symbol;Acc:HGNC:649]	-0.898974	6.22676e-06	2.35477e-05
CENATAC	centrosomal AT-AC splicing factor [Source:HGNC Symbol;Acc:HGNC:30460]	-0.805043	7.39605e-05	0.00020731
RPS25	ribosomal protein S25 [Source:HGNC Symbol;Acc:HGNC:10413]	-0.683122	1.32478e-05	4.58571e-05
TRAPPC4	trafficking protein particle complex subunit 4 [Source:HGNC Symbol;Acc:HGNC:19943]	-0.736183	3.47325e-06	1.40917e-05
HMBS	hydroxymethylbilane synthase [Source:HGNC Symbol;Acc:HGNC:4982]	-0.589178	0.000369186	0.000875399
DPAGT1	dolichyl-phosphate N-acetylglucosaminephosphotransferase 1 [Source:HGNC Symbol;Acc:HGNC:2995]	-0.59278	0.00523222	0.00943152
THY1	Thy-1 cell surface antigen [Source:HGNC Symbol;Acc:HGNC:11801]	-1.34013	4.76098e-11	1.54434e-09
SC5D	sterol-C5-desaturase [Source:HGNC Symbol;Acc:HGNC:10547]	-0.738154	4.25088e-05	0.000126184
SORL1	sortilin related receptor 1 [Source:HGNC Symbol;Acc:HGNC:11185]	1.6054	2.17686e-09	2.88802e-08
MIR100HG	mir-100-let-7a-2-mir-125b-1 cluster host gene [Source:HGNC Symbol;Acc:HGNC:39522]	0.750682	0.000187393	0.000477795
MIR125B1	microRNA 125b-1 [Source:HGNC Symbol;Acc:HGNC:31506]	1.58019	0.00129839	0.00269696
ZNF202	zinc finger protein 202 [Source:HGNC Symbol;Acc:HGNC:12994]	-0.853952	0.011405	0.019099
NRGN	neurogranin [Source:HGNC Symbol;Acc:HGNC:8000]	-0.784987	8.32141e-07	4.07128e-06
MSANTD2	Myb/SANT DNA binding domain containing 2 [Source:HGNC Symbol;Acc:HGNC:26266]	-1.14894	0.000259227	0.000640173
TMEM218	transmembrane protein 218 [Source:HGNC Symbol;Acc:HGNC:27344]	-0.661554	0.00039984	0.000939331
PUS3	pseudouridine synthase 3 [Source:HGNC Symbol;Acc:HGNC:25461]	-0.537397	0.000107034	0.000288305
FAM118B	family with sequence similarity 118 member B [Source:HGNC Symbol;Acc:HGNC:26110]	-0.519443	0.00152864	0.00311416
KIRREL3	kirre like nephrin family adhesion molecule 3 [Source:HGNC Symbol;Acc:HGNC:23204]	-3.28664	1.03882e-06	4.90794e-06
PRDM10	PR/SET domain 10 [Source:HGNC Symbol;Acc:HGNC:13995]	-0.670619	0.0088075	0.0151221
APLP2	amyloid beta precursor like protein 2 [Source:HGNC Symbol;Acc:HGNC:598]	1.13151	1.49831e-09	2.09263e-08
NET1	neuroepithelial cell transforming 1 [Source:HGNC Symbol;Acc:HGNC:14592]	-1.94534	3.31456e-11	1.1815e-09
ASB13	ankyrin repeat and SOCS box containing 13 [Source:HGNC Symbol;Acc:HGNC:19765]	0.94712	0.00702049	0.0123379
ANKRD16	ankyrin repeat domain 16 [Source:HGNC Symbol;Acc:HGNC:23471]	-0.695369	0.0133229	0.021965
PRKCQ-AS1	PRKCQ antisense RNA 1 [Source:HGNC Symbol;Acc:HGNC:44689]	-1.01235	0.00794162	0.013772
SEC61A2	SEC61 translocon subunit alpha 2 [Source:HGNC Symbol;Acc:HGNC:17702]	-1.18174	0.000146142	0.000381682
NUDT5	nudix hydrolase 5 [Source:HGNC Symbol;Acc:HGNC:8052]	-0.510025	4.95753e-05	0.000144725
CDC123	cell division cycle 123 [Source:HGNC Symbol;Acc:HGNC:16827]	-1.02954	1.97047e-07	1.18971e-06
PSME2P6	proteasome activator subunit 2 pseudogene 6 [Source:HGNC Symbol;Acc:HGNC:30159]	-0.803015	9.03025e-06	3.2765e-05
BMI1	BMI1 proto-oncogene, polycomb ring finger [Source:HGNC Symbol;Acc:HGNC:1066]	0.650241	8.81953e-07	4.27675e-06
PDSS1	decaprenyl diphosphate synthase subunit 1 [Source:HGNC Symbol;Acc:HGNC:17759]	-1.09405	1.51377e-05	5.13494e-05
BAMBI	BMP and activin membrane bound inhibitor [Source:HGNC Symbol;Acc:HGNC:30251]	-1.10527	2.4438e-07	1.43217e-06
CUL2	cullin 2 [Source:HGNC Symbol;Acc:HGNC:2552]	-0.763877	0.00262027	0.00505848
CCNY	cyclin Y [Source:HGNC Symbol;Acc:HGNC:23354]	0.631969	2.10601e-06	9.10544e-06
RASSF4	Ras association domain family member 4 [Source:HGNC Symbol;Acc:HGNC:20793]	1.69793	7.38145e-11	2.11489e-09
MARCHF8	membrane associated ring-CH-type finger 8 [Source:HGNC Symbol;Acc:HGNC:23356]	1.25198	1.26988e-07	8.26315e-07
SGMS1	sphingomyelin synthase 1 [Source:HGNC Symbol;Acc:HGNC:29799]	0.703548	0.00060328	0.00135589
BICC1	BicC family RNA binding protein 1 [Source:HGNC Symbol;Acc:HGNC:19351]	0.881674	1.13499e-07	7.49819e-07
HNRNPH3	heterogeneous nuclear ribonucleoprotein H3 [Source:HGNC Symbol;Acc:HGNC:5043]	-1.31354	2.99573e-11	1.1074e-09
SLC25A16	solute carrier family 25 member 16 [Source:HGNC Symbol;Acc:HGNC:10986]	-0.586571	0.000640425	0.00142824
TET1	tet methylcytosine dioxygenase 1 [Source:HGNC Symbol;Acc:HGNC:29484]	-0.89754	1.12344e-05	3.95673e-05
CCAR1	cell division cycle and apoptosis regulator 1 [Source:HGNC Symbol;Acc:HGNC:24236]	-1.0062	4.28682e-09	4.98397e-08
DDX50	DExD-box helicase 50 [Source:HGNC Symbol;Acc:HGNC:17906]	-0.992458	1.01919e-07	6.85538e-07
SUPV3L1	Suv3 like RNA helicase [Source:HGNC Symbol;Acc:HGNC:11471]	-0.844423	0.000522391	0.00119205
FAM241B	family with sequence similarity 241 member B [Source:HGNC Symbol;Acc:HGNC:23519]	-0.51027	0.00205717	0.00407012
SAR1A	secretion associated Ras related GTPase 1A [Source:HGNC Symbol;Acc:HGNC:10534]	-0.69524	6.27449e-07	3.19386e-06
SLC29A3	solute carrier family 29 member 3 [Source:HGNC Symbol;Acc:HGNC:23096]	1.40199	4.00813e-06	1.60066e-05
PSAP	prosaposin [Source:HGNC Symbol;Acc:HGNC:9498]	0.690806	3.17908e-07	1.77719e-06
DDIT4	DNA damage inducible transcript 4 [Source:HGNC Symbol;Acc:HGNC:24944]	0.917248	3.02195e-06	1.25071e-05
DNAJB12	DnaJ heat shock protein family (Hsp40) member B12 [Source:HGNC Symbol;Acc:HGNC:14891]	-0.588939	1.77565e-05	5.90896e-05
MCU	mitochondrial calcium uniporter [Source:HGNC Symbol;Acc:HGNC:23526]	-1.16955	2.25728e-07	1.3361e-06
RPL17P50	ribosomal protein L17 pseudogene 50 [Source:HGNC Symbol;Acc:HGNC:45098]	2.39858	0.000301352	0.00073044
ECD	ecdysoneless cell cycle regulator [Source:HGNC Symbol;Acc:HGNC:17029]	-0.941115	5.42539e-05	0.000156955
DNAJC9	DnaJ heat shock protein family (Hsp40) member C9 [Source:HGNC Symbol;Acc:HGNC:19123]	-1.37488	9.80234e-11	2.56422e-09
MRPS16	mitochondrial ribosomal protein S16 [Source:HGNC Symbol;Acc:HGNC:14048]	-1.48665	2.36366e-12	1.69439e-10
ANXA7	annexin A7 [Source:HGNC Symbol;Acc:HGNC:545]	-0.723508	1.30872e-06	5.99812e-06
ZSWIM8	zinc finger SWIM-type containing 8 [Source:HGNC Symbol;Acc:HGNC:23528]	0.754728	8.6114e-05	0.000237023
SAMD8	sterile alpha motif domain containing 8 [Source:HGNC Symbol;Acc:HGNC:26320]	-0.944427	0.00116099	0.00244066
DLG5-AS1	DLG5 antisense RNA 1 [Source:HGNC Symbol;Acc:HGNC:45109]	-1.465	1.63832e-05	5.50704e-05
ZMIZ1	zinc finger MIZ-type containing 1 [Source:HGNC Symbol;Acc:HGNC:16493]	-1.4106	2.30286e-11	9.16082e-10
NUTM2B-AS1	NUTM2B antisense RNA 1 [Source:HGNC Symbol;Acc:HGNC:51204]	-0.842993	0.00127046	0.00264722
SHLD2	shieldin complex subunit 2 [Source:HGNC Symbol;Acc:HGNC:28773]	-1.59452	1.18277e-10	2.99736e-09
NUTM2A-AS1	NUTM2A antisense RNA 1 [Source:HGNC Symbol;Acc:HGNC:45161]	-1.98194	3.49571e-07	1.92926e-06
MINPP1	multiple inositol-polyphosphate phosphatase 1 [Source:HGNC Symbol;Acc:HGNC:7102]	0.622318	6.12698e-05	0.000175105
IFIT2	interferon induced protein with tetratricopeptide repeats 2 [Source:HGNC Symbol;Acc:HGNC:5409]	1.53134	8.01616e-05	0.000222709
HTR7	5-hydroxytryptamine receptor 7 [Source:HGNC Symbol;Acc:HGNC:5302]	-1.46868	0.00247552	0.00480406
ANKRD1	ankyrin repeat domain 1 [Source:HGNC Symbol;Acc:HGNC:15819]	-0.817102	2.79992e-08	2.31542e-07
MARCHF5	membrane associated ring-CH-type finger 5 [Source:HGNC Symbol;Acc:HGNC:26025]	-0.807915	2.98833e-08	2.44783e-07
IDE	insulin degrading enzyme [Source:HGNC Symbol;Acc:HGNC:5381]	-0.640848	1.2177e-06	5.62866e-06
KIF11	kinesin family member 11 [Source:HGNC Symbol;Acc:HGNC:6388]	-1.18615	2.37126e-10	5.06872e-09
SLC35G1	solute carrier family 35 member G1 [Source:HGNC Symbol;Acc:HGNC:26607]	-1.26375	2.56746e-06	1.08645e-05
PLCE1	phospholipase C epsilon 1 [Source:HGNC Symbol;Acc:HGNC:17175]	-0.521628	0.000341945	0.000816927
HELLS	helicase, lymphoid specific [Source:HGNC Symbol;Acc:HGNC:4861]	-1.67994	1.00631e-12	9.6006e-11
ARHGAP19	Rho GTPase activating protein 19 [Source:HGNC Symbol;Acc:HGNC:23724]	-0.865761	3.29679e-06	1.34855e-05
FRAT1	FRAT regulator of WNT signaling pathway 1 [Source:HGNC Symbol;Acc:HGNC:3944]	0.744247	0.0383688	0.0571568
GOT1	glutamic-oxaloacetic transaminase 1 [Source:HGNC Symbol;Acc:HGNC:4432]	-0.531881	4.43894e-05	0.000131226
CUTC	cutC copper transporter [Source:HGNC Symbol;Acc:HGNC:24271]	-1.17161	7.76381e-07	3.84487e-06
OGA	O-GlcNAcase [Source:HGNC Symbol;Acc:HGNC:7056]	0.500529	8.04507e-05	0.000223379
CNNM2	cyclin and CBS domain divalent metal cation transport mediator 2 [Source:HGNC Symbol;Acc:HGNC:103]	0.615332	0.00482838	0.00878287
PCGF6	polycomb group ring finger 6 [Source:HGNC Symbol;Acc:HGNC:21156]	-1.18289	2.38937e-05	7.65484e-05
COL17A1	collagen type XVII alpha 1 chain [Source:HGNC Symbol;Acc:HGNC:2194]	-0.920425	0.00484095	0.00880326
SFR1	SWI5 dependent homologous recombination repair protein 1 [Source:HGNC Symbol;Acc:HGNC:29574]	-0.812831	0.0021233	0.00418627
ITPRIP	inositol 1,4,5-trisphosphate receptor interacting protein [Source:HGNC Symbol;Acc:HGNC:29370]	-0.82677	4.92774e-06	1.91774e-05
SMC3	structural maintenance of chromosomes 3 [Source:HGNC Symbol;Acc:HGNC:2468]	-1.10444	1.17538e-08	1.128e-07
RBM20	RNA binding motif protein 20 [Source:HGNC Symbol;Acc:HGNC:27424]	-0.938686	0.00356127	0.0066716
GPAM	glycerol-3-phosphate acyltransferase, mitochondrial [Source:HGNC Symbol;Acc:HGNC:24865]	-1.00348	7.00192e-08	4.97535e-07
DCLRE1A	DNA cross-link repair 1A [Source:HGNC Symbol;Acc:HGNC:17660]	-1.4733	3.91827e-07	2.12451e-06
GFRA1	GDNF family receptor alpha 1 [Source:HGNC Symbol;Acc:HGNC:4243]	-2.09004	2.59206e-12	1.7985e-10
SHTN1	shootin 1 [Source:HGNC Symbol;Acc:HGNC:29319]	-0.634246	4.13764e-06	1.6458e-05
SFXN4	sideroflexin 4 [Source:HGNC Symbol;Acc:HGNC:16088]	-0.673428	1.4754e-05	5.02715e-05
GRK5	G protein-coupled receptor kinase 5 [Source:HGNC Symbol;Acc:HGNC:4544]	0.86646	6.5696e-06	2.46859e-05
BAG3	BAG cochaperone 3 [Source:HGNC Symbol;Acc:HGNC:939]	-0.591004	4.69505e-06	1.83932e-05
FGFR2	fibroblast growth factor receptor 2 [Source:HGNC Symbol;Acc:HGNC:3689]	0.821076	0.00783183	0.0136071
IKZF5	IKAROS family zinc finger 5 [Source:HGNC Symbol;Acc:HGNC:14283]	0.51718	0.0283288	0.0435041
FAM53B	family with sequence similarity 53 member B [Source:HGNC Symbol;Acc:HGNC:28968]	1.47327	3.00617e-10	6.01003e-09
UROS	uroporphyrinogen III synthase [Source:HGNC Symbol;Acc:HGNC:12592]	0.865514	1.85974e-08	1.64598e-07
LINC00601	long intergenic non-protein coding RNA 601 [Source:HGNC Symbol;Acc:HGNC:43916]	-0.65475	0.0263961	0.0408552
GLRX3	glutaredoxin 3 [Source:HGNC Symbol;Acc:HGNC:15987]	-0.593662	2.56812e-06	1.08645e-05
LRRC27	leucine rich repeat containing 27 [Source:HGNC Symbol;Acc:HGNC:29346]	2.07702	6.70608e-09	7.09139e-08
RAD52	RAD52 homolog, DNA repair protein [Source:HGNC Symbol;Acc:HGNC:9824]	0.962027	0.00026518	0.000653257
FOXM1	forkhead box M1 [Source:HGNC Symbol;Acc:HGNC:3818]	-1.39267	1.62063e-11	7.00924e-10
C12orf4	chromosome 12 open reading frame 4 [Source:HGNC Symbol;Acc:HGNC:1184]	-0.887727	4.95147e-05	0.000144631
RAD51AP1	RAD51 associated protein 1 [Source:HGNC Symbol;Acc:HGNC:16956]	-1.50801	4.39907e-10	8.13076e-09
VAMP1	vesicle associated membrane protein 1 [Source:HGNC Symbol;Acc:HGNC:12642]	0.782448	0.00705974	0.0124035
MRPL51	mitochondrial ribosomal protein L51 [Source:HGNC Symbol;Acc:HGNC:14044]	-0.627038	5.37343e-06	2.06762e-05
NCAPD2	non-SMC condensin I complex subunit D2 [Source:HGNC Symbol;Acc:HGNC:24305]	-0.613688	4.72691e-06	1.85012e-05
COPS7A	COP9 signalosome subunit 7A [Source:HGNC Symbol;Acc:HGNC:16758]	-0.964817	2.98074e-05	9.25906e-05
ENO2	enolase 2 [Source:HGNC Symbol;Acc:HGNC:3353]	2.13658	5.40716e-14	1.43179e-11
EMG1	EMG1 N1-specific pseudouridine methyltransferase [Source:HGNC Symbol;Acc:HGNC:16912]	-0.956095	1.07256e-08	1.04714e-07
A2M	alpha-2-macroglobulin [Source:HGNC Symbol;Acc:HGNC:7]	6.39732	9.54073e-11	2.52635e-09
RPL13AP20	ribosomal protein L13a pseudogene 20 [Source:HGNC Symbol;Acc:HGNC:35709]	0.539587	0.00453489	0.0082936
PTPRO	protein tyrosine phosphatase receptor type O [Source:HGNC Symbol;Acc:HGNC:9678]	5.4553	2.60963e-08	2.1831e-07
MGST1	microsomal glutathione S-transferase 1 [Source:HGNC Symbol;Acc:HGNC:7061]	-0.755394	2.82561e-07	1.60658e-06
PYROXD1	pyridine nucleotide-disulphide oxidoreductase domain 1 [Source:HGNC Symbol;Acc:HGNC:26162]	-1.45295	2.67743e-05	8.43811e-05
RASSF8-AS1	RASSF8 antisense RNA 1 [Source:HGNC Symbol;Acc:HGNC:48637]	1.46476	8.5401e-10	1.37504e-08
ARNTL2	aryl hydrocarbon receptor nuclear translocator like 2 [Source:HGNC Symbol;Acc:HGNC:18984]	-0.922754	9.53512e-07	4.58046e-06
LINC00941	long intergenic non-protein coding RNA 941 [Source:HGNC Symbol;Acc:HGNC:48635]	-2.48538	2.95773e-07	1.67364e-06
ALG10	ALG10 alpha-1,2-glucosyltransferase [Source:HGNC Symbol;Acc:HGNC:23162]	-0.645809	0.00124699	0.00260417
TWF1	twinfilin actin binding protein 1 [Source:HGNC Symbol;Acc:HGNC:9620]	-0.775655	6.14256e-05	0.000175473
PCED1B	PC-esterase domain containing 1B [Source:HGNC Symbol;Acc:HGNC:28255]	-1.72403	3.54829e-09	4.30674e-08
HDAC7	histone deacetylase 7 [Source:HGNC Symbol;Acc:HGNC:14067]	-1.21956	1.12994e-06	5.27372e-06
SENP1	SUMO specific peptidase 1 [Source:HGNC Symbol;Acc:HGNC:17927]	-0.601587	0.0033791	0.00636432
KANSL2	KAT8 regulatory NSL complex subunit 2 [Source:HGNC Symbol;Acc:HGNC:26024]	-0.774595	2.87457e-05	8.97439e-05
ADCY6	adenylate cyclase 6 [Source:HGNC Symbol;Acc:HGNC:237]	0.970555	0.00259314	0.00501058
TUBA1B	tubulin alpha 1b [Source:HGNC Symbol;Acc:HGNC:18809]	-1.37604	6.13649e-11	1.83882e-09
TROAP	trophinin associated protein [Source:HGNC Symbol;Acc:HGNC:12327]	-1.47603	6.18374e-08	4.48736e-07
DNAJC22	DnaJ heat shock protein family (Hsp40) member C22 [Source:HGNC Symbol;Acc:HGNC:25802]	-1.18601	4.56649e-06	1.79329e-05
RACGAP1	Rac GTPase activating protein 1 [Source:HGNC Symbol;Acc:HGNC:9804]	-1.26831	1.3568e-10	3.28859e-09
TFCP2	transcription factor CP2 [Source:HGNC Symbol;Acc:HGNC:11748]	-0.513389	0.000100456	0.000272283
KRT7	keratin 7 [Source:HGNC Symbol;Acc:HGNC:6445]	-2.18139	0.000192857	0.000490267
CSAD	cysteine sulfinic acid decarboxylase [Source:HGNC Symbol;Acc:HGNC:18966]	0.770512	0.00421083	0.00776404
CALCOCO1	calcium binding and coiled-coil domain 1 [Source:HGNC Symbol;Acc:HGNC:29306]	2.21167	1.21007e-07	7.91363e-07
HOXC-AS3	HOXC cluster antisense RNA 3 [Source:HGNC Symbol;Acc:HGNC:43751]	-1.88029	3.22535e-06	1.32517e-05
HOXC8	homeobox C8 [Source:HGNC Symbol;Acc:HGNC:5129]	-0.870038	0.00747483	0.0130357
ITGA7	integrin subunit alpha 7 [Source:HGNC Symbol;Acc:HGNC:6143]	2.08717	5.67866e-11	1.74599e-09
TMEM198B	transmembrane protein 198B (pseudogene) [Source:HGNC Symbol;Acc:HGNC:43629]	1.4765	4.91507e-05	0.000143698
IKZF4	IKAROS family zinc finger 4 [Source:HGNC Symbol;Acc:HGNC:13179]	0.554759	0.00431287	0.00792964
CNPY2-AS1	CNPY2 antisense RNA 1 [Source:HGNC Symbol;Acc:HGNC:55480]	-0.775334	0.0320713	0.0486014
ZBTB39	zinc finger and BTB domain containing 39 [Source:HGNC Symbol;Acc:HGNC:29014]	-0.717675	0.00217751	0.00428209
LRP1	LDL receptor related protein 1 [Source:HGNC Symbol;Acc:HGNC:6692]	1.98956	8.07248e-09	8.25378e-08
R3HDM2	R3H domain containing 2 [Source:HGNC Symbol;Acc:HGNC:29167]	0.689981	1.05681e-05	3.75662e-05
B4GALNT1	beta-1,4-N-acetyl-galactosaminyltransferase 1 [Source:HGNC Symbol;Acc:HGNC:4117]	-0.931843	1.1728e-08	1.12635e-07
METTL1	methyltransferase 1, tRNA methylguanosine [Source:HGNC Symbol;Acc:HGNC:7030]	-0.647699	0.000111563	0.000299014
HMGA2	high mobility group AT-hook 2 [Source:HGNC Symbol;Acc:HGNC:5009]	-0.721962	1.33186e-07	8.58893e-07
TMBIM4	transmembrane BAX inhibitor motif containing 4 [Source:HGNC Symbol;Acc:HGNC:24257]	-0.501532	3.25057e-05	9.96365e-05
HELB	DNA helicase B [Source:HGNC Symbol;Acc:HGNC:17196]	-0.853318	0.00494229	0.00896368
GRIP1	glutamate receptor interacting protein 1 [Source:HGNC Symbol;Acc:HGNC:18708]	0.532117	0.0100766	0.0170907
TRHDE	thyrotropin releasing hormone degrading enzyme [Source:HGNC Symbol;Acc:HGNC:30748]	-1.00016	0.0426549	0.0628631
NUDT4	nudix hydrolase 4 [Source:HGNC Symbol;Acc:HGNC:8051]	-0.771436	3.08605e-08	2.51359e-07
CEP83	centrosomal protein 83 [Source:HGNC Symbol;Acc:HGNC:17966]	-0.826228	0.0120339	0.0200385
NTN4	netrin 4 [Source:HGNC Symbol;Acc:HGNC:13658]	0.564743	0.0100392	0.0170384
TMPO-AS1	TMPO antisense RNA 1 [Source:HGNC Symbol;Acc:HGNC:44158]	-0.537841	6.63491e-05	0.000188006
WASHC3	WASH complex subunit 3 [Source:HGNC Symbol;Acc:HGNC:24256]	0.517024	9.05863e-05	0.000248018
NUP37	nucleoporin 37 [Source:HGNC Symbol;Acc:HGNC:29929]	-1.45671	7.76474e-08	5.437e-07
HELLPAR	HELLP associated long non-coding RNA [Source:HGNC Symbol;Acc:HGNC:43984]	-0.725816	0.00453512	0.0082936
HSP90B1	heat shock protein 90 beta family member 1 [Source:HGNC Symbol;Acc:HGNC:12028]	-1.23454	5.06352e-09	5.70752e-08
CHST11	carbohydrate sulfotransferase 11 [Source:HGNC Symbol;Acc:HGNC:17422]	0.879835	1.08011e-06	5.06853e-06
POLR3B	RNA polymerase III subunit B [Source:HGNC Symbol;Acc:HGNC:30348]	0.502153	0.00123118	0.00257322
RIC8B	RIC8 guanine nucleotide exchange factor B [Source:HGNC Symbol;Acc:HGNC:25555]	0.612334	0.00144646	0.00297146
CRY1	cryptochrome circadian regulator 1 [Source:HGNC Symbol;Acc:HGNC:2384]	-0.627068	0.000119249	0.000317061
FICD	FIC domain protein adenylyltransferase [Source:HGNC Symbol;Acc:HGNC:18416]	0.769216	8.90044e-05	0.000244254
SART3	spliceosome associated factor 3, U4/U6 recycling protein [Source:HGNC Symbol;Acc:HGNC:16860]	0.630056	3.8745e-06	1.55399e-05
SELPLG	selectin P ligand [Source:HGNC Symbol;Acc:HGNC:10722]	2.44222	0.00210296	0.00415058
SSH1	slingshot protein phosphatase 1 [Source:HGNC Symbol;Acc:HGNC:30579]	0.731441	4.90823e-06	1.91302e-05
UBE3B	ubiquitin protein ligase E3B [Source:HGNC Symbol;Acc:HGNC:13478]	0.642537	1.9145e-05	6.30378e-05
TMEM116	transmembrane protein 116 [Source:HGNC Symbol;Acc:HGNC:25084]	0.920753	0.000183263	0.000468816
TPCN1	two pore segment channel 1 [Source:HGNC Symbol;Acc:HGNC:18182]	0.868825	5.70028e-07	2.94431e-06
SLC8B1	solute carrier family 8 member B1 [Source:HGNC Symbol;Acc:HGNC:26175]	1.05517	9.09895e-07	4.38718e-06
SDSL	serine dehydratase like [Source:HGNC Symbol;Acc:HGNC:30404]	1.44335	1.63367e-09	2.25499e-08
TBX3	T-box transcription factor 3 [Source:HGNC Symbol;Acc:HGNC:11602]	-1.02629	5.86082e-10	1.00988e-08
LINC00173	long intergenic non-protein coding RNA 173 [Source:HGNC Symbol;Acc:HGNC:33791]	2.56284	0.000725751	0.00159766
HSPB8	heat shock protein family B (small) member 8 [Source:HGNC Symbol;Acc:HGNC:30171]	-1.19192	0.00348441	0.00654178
CIT	citron rho-interacting serine/threonine kinase [Source:HGNC Symbol;Acc:HGNC:1985]	-1.4949	2.89838e-10	5.86685e-09
BICDL1	BICD family like cargo adaptor 1 [Source:HGNC Symbol;Acc:HGNC:28095]	2.36816	2.49349e-05	7.92384e-05
NRAV	negative regulator of antiviral response [Source:HGNC Symbol;Acc:HGNC:48588]	-1.18693	6.21731e-06	2.35257e-05
DIABLO	diablo IAP-binding mitochondrial protein [Source:HGNC Symbol;Acc:HGNC:21528]	-1.46314	0.0280403	0.0430917
ABCB9	ATP binding cassette subfamily B member 9 [Source:HGNC Symbol;Acc:HGNC:50]	-0.565734	0.000534864	0.00121581
DHX37	DEAH-box helicase 37 [Source:HGNC Symbol;Acc:HGNC:17210]	-0.526513	0.00105751	0.00223946
RAN	RAN, member RAS oncogene family [Source:HGNC Symbol;Acc:HGNC:9846]	-1.2718	1.3106e-10	3.22902e-09
ULK1	unc-51 like autophagy activating kinase 1 [Source:HGNC Symbol;Acc:HGNC:12558]	1.00805	1.46637e-08	1.35611e-07
ZNF26	zinc finger protein 26 [Source:HGNC Symbol;Acc:HGNC:13053]	-0.887649	0.000124528	0.000329611
MPHOSPH8	M-phase phosphoprotein 8 [Source:HGNC Symbol;Acc:HGNC:29810]	0.606419	1.50362e-06	6.78355e-06
IFT88	intraflagellar transport 88 [Source:HGNC Symbol;Acc:HGNC:20606]	0.754781	0.000954692	0.00204273
EEF1AKMT1	EEF1A lysine methyltransferase 1 [Source:HGNC Symbol;Acc:HGNC:27351]	1.89808	9.22776e-11	2.45417e-09
RPS7P10	ribosomal protein S7 pseudogene 10 [Source:HGNC Symbol;Acc:HGNC:39903]	-2.87328	0.000151967	0.000394749
ATP8A2	ATPase phospholipid transporting 8A2 [Source:HGNC Symbol;Acc:HGNC:13533]	1.25514	0.000743745	0.00163312
RPL21	ribosomal protein L21 [Source:HGNC Symbol;Acc:HGNC:10313]	-0.722062	0.000919494	0.0019769
ATP5F1EP2	ATP synthase F1 subunit epsilon pseudogene 2 [Source:HGNC Symbol;Acc:HGNC:34026]	0.595526	0.000380964	0.000900365
HMGB1	high mobility group box 1 [Source:HGNC Symbol;Acc:HGNC:4983]	-0.659996	9.87434e-07	4.71404e-06
ALOX5AP	arachidonate 5-lipoxygenase activating protein [Source:HGNC Symbol;Acc:HGNC:436]	-3.11184	8.43135e-05	0.000232809
RFC3	replication factor C subunit 3 [Source:HGNC Symbol;Acc:HGNC:9971]	-0.804384	2.62139e-06	1.10538e-05
NBEA	neurobeachin [Source:HGNC Symbol;Acc:HGNC:7648]	1.49127	4.79263e-09	5.46732e-08
EXOSC8	exosome component 8 [Source:HGNC Symbol;Acc:HGNC:17035]	-0.638839	2.77696e-07	1.58867e-06
COG6	component of oligomeric golgi complex 6 [Source:HGNC Symbol;Acc:HGNC:18621]	0.728039	0.0010999	0.00231977
ELF1	E74 like ETS transcription factor 1 [Source:HGNC Symbol;Acc:HGNC:3316]	0.532283	0.00178725	0.00358804
KBTBD7	kelch repeat and BTB domain containing 7 [Source:HGNC Symbol;Acc:HGNC:25266]	1.1816	7.26558e-08	5.13738e-07
EPSTI1	epithelial stromal interaction 1 [Source:HGNC Symbol;Acc:HGNC:16465]	1.12611	0.00133647	0.00277023
TPT1	tumor protein, translationally-controlled 1 [Source:HGNC Symbol;Acc:HGNC:12022]	1.18679	5.12666e-10	9.06246e-09
TPT1-AS1	TPT1 antisense RNA 1 [Source:HGNC Symbol;Acc:HGNC:43686]	1.3056	2.93867e-06	1.22248e-05
LRCH1	leucine rich repeats and calponin homology domain containing 1 [Source:HGNC Symbol;Acc:HGNC:20309]	0.685113	2.43264e-05	7.77045e-05
NUDT15	nudix hydrolase 15 [Source:HGNC Symbol;Acc:HGNC:23063]	-1.22457	8.57059e-08	5.90879e-07
SETDB2	SET domain bifurcated histone lysine methyltransferase 2 [Source:HGNC Symbol;Acc:HGNC:20263]	1.19506	0.000776016	0.0016968
RCBTB1	RCC1 and BTB domain containing protein 1 [Source:HGNC Symbol;Acc:HGNC:18243]	0.511767	0.030035	0.0458152
KPNA3	karyopherin subunit alpha 3 [Source:HGNC Symbol;Acc:HGNC:6396]	-0.621895	3.87094e-06	1.55304e-05
RNASEH2B	ribonuclease H2 subunit B [Source:HGNC Symbol;Acc:HGNC:25671]	-1.16081	9.24326e-09	9.21132e-08
INTS6	integrator complex subunit 6 [Source:HGNC Symbol;Acc:HGNC:14879]	0.540018	0.000479998	0.00110347
TDRD3	tudor domain containing 3 [Source:HGNC Symbol;Acc:HGNC:20612]	-0.501432	0.00423831	0.00780695
KLF12	Kruppel like factor 12 [Source:HGNC Symbol;Acc:HGNC:6346]	1.03058	1.84311e-05	6.09904e-05
MYCBP2	MYC binding protein 2 [Source:HGNC Symbol;Acc:HGNC:23386]	0.566935	3.56917e-05	0.000108094
SLITRK5	SLIT and NTRK like family member 5 [Source:HGNC Symbol;Acc:HGNC:20295]	2.50404	0.00118253	0.00248194
LINC01232	long intergenic non-protein coding RNA 1232 [Source:HGNC Symbol;Acc:HGNC:49755]	2.00702	1.83652e-05	6.08498e-05
CLYBL	citramalyl-CoA lyase [Source:HGNC Symbol;Acc:HGNC:18355]	2.09203	2.35538e-05	7.55715e-05
ITGBL1	integrin subunit beta like 1 [Source:HGNC Symbol;Acc:HGNC:6164]	1.07959	1.1759e-05	4.12918e-05
DCUN1D2	defective in cullin neddylation 1 domain containing 2 [Source:HGNC Symbol;Acc:HGNC:20328]	0.880777	0.000137625	0.000361225
PARP2	poly(ADP-ribose) polymerase 2 [Source:HGNC Symbol;Acc:HGNC:272]	-0.636988	4.47743e-06	1.76311e-05
SALL2	spalt like transcription factor 2 [Source:HGNC Symbol;Acc:HGNC:10526]	2.10201	8.75353e-05	0.000240731
AJUBA	ajuba LIM protein [Source:HGNC Symbol;Acc:HGNC:20250]	-0.75593	1.30301e-07	8.43221e-07
BCL2L2	BCL2 like 2 [Source:HGNC Symbol;Acc:HGNC:995]	-1.16357	6.358e-07	3.22624e-06
NGDN	neuroguidin [Source:HGNC Symbol;Acc:HGNC:20271]	-0.573006	4.71501e-05	0.000138473
ZFHX2	zinc finger homeobox 2 [Source:HGNC Symbol;Acc:HGNC:20152]	1.21882	0.00146356	0.00299949
NRL	neural retina leucine zipper [Source:HGNC Symbol;Acc:HGNC:8002]	-0.729562	0.00540259	0.00970356
KHNYN	KH and NYN domain containing [Source:HGNC Symbol;Acc:HGNC:20166]	-0.63104	3.04381e-05	9.41339e-05
SDR39U1	short chain dehydrogenase/reductase family 39U member 1 [Source:HGNC Symbol;Acc:HGNC:20275]	1.11437	1.05676e-06	4.97332e-06
AKAP6	A-kinase anchoring protein 6 [Source:HGNC Symbol;Acc:HGNC:376]	-1.7825	0.00149669	0.00305819
C14orf28	chromosome 14 open reading frame 28 [Source:HGNC Symbol;Acc:HGNC:19834]	1.03972	0.0221845	0.034848
TOGARAM1	TOG array regulator of axonemal microtubules 1 [Source:HGNC Symbol;Acc:HGNC:19959]	0.851573	6.81191e-07	3.42443e-06
LRR1	leucine rich repeat protein 1 [Source:HGNC Symbol;Acc:HGNC:19742]	-1.68295	5.77954e-10	9.99861e-09
POLE2	DNA polymerase epsilon 2, accessory subunit [Source:HGNC Symbol;Acc:HGNC:9178]	-1.47367	1.3263e-06	6.06367e-06
NEMF	nuclear export mediator factor [Source:HGNC Symbol;Acc:HGNC:10663]	-0.621262	1.73471e-06	7.70288e-06
SOS2	SOS Ras/Rho guanine nucleotide exchange factor 2 [Source:HGNC Symbol;Acc:HGNC:11188]	1.08928	1.50058e-06	6.77216e-06
TRIM9	tripartite motif containing 9 [Source:HGNC Symbol;Acc:HGNC:16288]	0.875967	0.000560804	0.00126922
GNG2	G protein subunit gamma 2 [Source:HGNC Symbol;Acc:HGNC:4404]	-1.11575	1.96653e-05	6.45479e-05
TXNDC16	thioredoxin domain containing 16 [Source:HGNC Symbol;Acc:HGNC:19965]	0.599611	0.00645569	0.0114134
PSMA3	proteasome 20S subunit alpha 3 [Source:HGNC Symbol;Acc:HGNC:9532]	-0.941821	1.27292e-09	1.85784e-08
GPR135	G protein-coupled receptor 135 [Source:HGNC Symbol;Acc:HGNC:19991]	-1.67543	0.000717244	0.00158108
L3HYPDH	trans-L-3-hydroxyproline dehydratase [Source:HGNC Symbol;Acc:HGNC:20488]	-1.5313	3.88148e-09	4.58672e-08
JKAMP	JNK1/MAPK8 associated membrane protein [Source:HGNC Symbol;Acc:HGNC:20184]	-0.546867	0.000751981	0.00164841
RTN1	reticulon 1 [Source:HGNC Symbol;Acc:HGNC:10467]	2.62458	4.87433e-10	8.83147e-09
MNAT1	MNAT1 component of CDK activating kinase [Source:HGNC Symbol;Acc:HGNC:7181]	-0.849878	1.03962e-05	3.7044e-05
HIF1A	hypoxia inducible factor 1 subunit alpha [Source:HGNC Symbol;Acc:HGNC:4910]	-0.698556	9.87874e-08	6.67239e-07
MTHFD1	methylenetetrahydrofolate dehydrogenase, cyclohydrolase and formyltetrahydrofolate synthetase 1 [Source:HGNC Symbol;Acc:HGNC:7432]	-1.33206	3.04425e-10	6.04631e-09
ZBTB25	zinc finger and BTB domain containing 25 [Source:HGNC Symbol;Acc:HGNC:13112]	0.732135	0.000348894	0.000831997
EIF2S1	eukaryotic translation initiation factor 2 subunit alpha [Source:HGNC Symbol;Acc:HGNC:3265]	-0.897366	2.95426e-09	3.7179e-08
TMEM229B	transmembrane protein 229B [Source:HGNC Symbol;Acc:HGNC:20130]	2.25785	0.00560894	0.0100403
VTI1B	vesicle transport through interaction with t-SNAREs 1B [Source:HGNC Symbol;Acc:HGNC:17793]	-0.525268	3.92653e-05	0.000117524
ZFYVE26	zinc finger FYVE-type containing 26 [Source:HGNC Symbol;Acc:HGNC:20761]	0.552274	0.00023847	0.000593887
SLC39A9	solute carrier family 39 member 9 [Source:HGNC Symbol;Acc:HGNC:20182]	0.923304	1.4539e-07	9.27905e-07
MAP3K9	mitogen-activated protein kinase kinase kinase 9 [Source:HGNC Symbol;Acc:HGNC:6861]	-0.556974	0.0050103	0.00906549
PCNX1	pecanex 1 [Source:HGNC Symbol;Acc:HGNC:19740]	0.596257	5.28771e-06	2.03887e-05
ANGEL1	angel homolog 1 [Source:HGNC Symbol;Acc:HGNC:19961]	1.26332	0.000233145	0.000582525
VIPAS39	VPS33B interacting protein, apical-basolateral polarity regulator, spe-39 homolog [Source:HGNC Symbol;Acc:HGNC:20347]	0.825891	1.32722e-06	6.06576e-06
ADCK1	aarF domain containing kinase 1 [Source:HGNC Symbol;Acc:HGNC:19038]	0.917538	0.00567013	0.0101364
GTF2A1	general transcription factor IIA subunit 1 [Source:HGNC Symbol;Acc:HGNC:4646]	-0.517957	0.000295214	0.000716883
PSMC1	proteasome 26S subunit, ATPase 1 [Source:HGNC Symbol;Acc:HGNC:9547]	-0.720647	1.20353e-06	5.58104e-06
RPS6KA5	ribosomal protein S6 kinase A5 [Source:HGNC Symbol;Acc:HGNC:10434]	-1.08014	4.16341e-06	1.65402e-05
RIN3	Ras and Rab interactor 3 [Source:HGNC Symbol;Acc:HGNC:18751]	-1.55581	3.52551e-05	0.000106977
SETD3	SET domain containing 3, actin histidine methyltransferase [Source:HGNC Symbol;Acc:HGNC:20493]	-0.556028	6.67081e-05	0.000188858
CYP46A1	cytochrome P450 family 46 subfamily A member 1 [Source:HGNC Symbol;Acc:HGNC:2641]	1.06225	0.0181664	0.0291322
MEG3	maternally expressed 3 [Source:HGNC Symbol;Acc:HGNC:14575]	2.86038	6.25959e-09	6.74672e-08
MEG8	maternally expressed 8, small nucleolar RNA host gene [Source:HGNC Symbol;Acc:HGNC:14574]	1.78827	0.000121507	0.000322074
TECPR2	tectonin beta-propeller repeat containing 2 [Source:HGNC Symbol;Acc:HGNC:19957]	1.49398	2.20576e-09	2.92038e-08
TRAF3	TNF receptor associated factor 3 [Source:HGNC Symbol;Acc:HGNC:12033]	-0.539034	3.66685e-05	0.000110671
PPP1R13B	protein phosphatase 1 regulatory subunit 13B [Source:HGNC Symbol;Acc:HGNC:14950]	0.799762	0.00107483	0.00227317
PACS2	phosphofurin acidic cluster sorting protein 2 [Source:HGNC Symbol;Acc:HGNC:23794]	0.938512	4.99956e-08	3.75401e-07
MTMR10	myotubularin related protein 10 [Source:HGNC Symbol;Acc:HGNC:25999]	-0.665543	0.000105292	0.000284379
LINC02256	long intergenic non-protein coding RNA 2256 [Source:HGNC Symbol;Acc:HGNC:53157]	1.50077	0.000994264	0.00211693
ARHGAP11A	Rho GTPase activating protein 11A [Source:HGNC Symbol;Acc:HGNC:15783]	-1.19333	1.33816e-10	3.26324e-09
RPL32P2	ribosomal protein L32 pseudogene 2 [Source:HGNC Symbol;Acc:HGNC:31033]	1.47761	0.000636497	0.00142095
SRP14-DT	SRP14 divergent transcript [Source:HGNC Symbol;Acc:HGNC:48619]	1.15795	5.01936e-05	0.000146331
INO80	INO80 complex ATPase subunit [Source:HGNC Symbol;Acc:HGNC:26956]	-0.758494	7.40095e-07	3.68769e-06
NDUFAF1	NADH:ubiquinone oxidoreductase complex assembly factor 1 [Source:HGNC Symbol;Acc:HGNC:18828]	-0.636909	1.39698e-05	4.79646e-05
RTF1	RTF1 homolog, Paf1/RNA polymerase II complex component [Source:HGNC Symbol;Acc:HGNC:28996]	-0.645962	2.82536e-07	1.60658e-06
MAPKBP1	mitogen-activated protein kinase binding protein 1 [Source:HGNC Symbol;Acc:HGNC:29536]	0.558999	0.00306601	0.00582965
CKMT1B	creatine kinase, mitochondrial 1B [Source:HGNC Symbol;Acc:HGNC:1995]	4.41308	7.72743e-08	5.41965e-07
CATSPER2P1	cation channel sperm associated 2 pseudogene 1 [Source:HGNC Symbol;Acc:HGNC:31054]	1.18011	0.0291799	0.0446315
PDIA3	protein disulfide isomerase family A member 3 [Source:HGNC Symbol;Acc:HGNC:4606]	0.543093	1.9147e-05	6.30378e-05
SERF2	small EDRK-rich factor 2 [Source:HGNC Symbol;Acc:HGNC:10757]	0.680321	1.50837e-05	5.11798e-05
WDR76	WD repeat domain 76 [Source:HGNC Symbol;Acc:HGNC:25773]	-0.959194	3.47683e-08	2.77611e-07
SPG11	SPG11 vesicle trafficking associated, spatacsin [Source:HGNC Symbol;Acc:HGNC:11226]	0.655928	0.00195351	0.00388695
SORD	sorbitol dehydrogenase [Source:HGNC Symbol;Acc:HGNC:11184]	-2.45228	8.7298e-06	3.17636e-05
SLC28A2-AS1	SLC28A2 antisense RNA 1 [Source:HGNC Symbol;Acc:HGNC:55417]	3.34799	6.53709e-05	0.000185599
SLC30A4	solute carrier family 30 member 4 [Source:HGNC Symbol;Acc:HGNC:11015]	1.54758	6.23122e-06	2.35577e-05
MYEF2	myelin expression factor 2 [Source:HGNC Symbol;Acc:HGNC:17940]	0.611843	1.80676e-05	5.99596e-05
AP4E1	adaptor related protein complex 4 subunit epsilon 1 [Source:HGNC Symbol;Acc:HGNC:573]	-0.592387	0.00033246	0.000796321
LEO1	LEO1 homolog, Paf1/RNA polymerase II complex component [Source:HGNC Symbol;Acc:HGNC:30401]	-0.867774	3.7552e-08	2.95833e-07
FAM214A	family with sequence similarity 214 member A [Source:HGNC Symbol;Acc:HGNC:25609]	1.27607	3.68646e-08	2.91835e-07
TCF12	transcription factor 12 [Source:HGNC Symbol;Acc:HGNC:11623]	-0.790783	3.14349e-05	9.67429e-05
MINDY2	MINDY lysine 48 deubiquitinase 2 [Source:HGNC Symbol;Acc:HGNC:26954]	0.564483	1.90188e-05	6.26945e-05
SLTM	SAFB like transcription modulator [Source:HGNC Symbol;Acc:HGNC:20709]	-1.2828	2.42433e-11	9.53201e-10
USP3	ubiquitin specific peptidase 3 [Source:HGNC Symbol;Acc:HGNC:12626]	-0.525328	0.000236046	0.00058898
PCLAF	PCNA clamp associated factor [Source:HGNC Symbol;Acc:HGNC:28961]	-1.72676	1.69596e-13	2.9127e-11
RBPMS2	RNA binding protein, mRNA processing factor 2 [Source:HGNC Symbol;Acc:HGNC:19098]	-2.04186	5.65892e-11	1.74405e-09
CLPX	caseinolytic mitochondrial matrix peptidase chaperone subunit X [Source:HGNC Symbol;Acc:HGNC:2088]	-0.521675	6.7688e-05	0.000191382
TIPIN	TIMELESS interacting protein [Source:HGNC Symbol;Acc:HGNC:30750]	-1.96364	4.31607e-09	5.00009e-08
RPL4	ribosomal protein L4 [Source:HGNC Symbol;Acc:HGNC:10353]	-1.26678	2.35028e-09	3.07098e-08
ZWILCH	zwilch kinetochore protein [Source:HGNC Symbol;Acc:HGNC:25468]	-1.2354	3.08055e-10	6.10232e-09
ANP32A	acidic nuclear phosphoprotein 32 family member A [Source:HGNC Symbol;Acc:HGNC:13233]	-0.788708	1.10985e-07	7.35836e-07
THAP10	THAP domain containing 10 [Source:HGNC Symbol;Acc:HGNC:23193]	-0.596608	0.0101475	0.0171983
SENP8	SUMO peptidase family member, NEDD8 specific [Source:HGNC Symbol;Acc:HGNC:22992]	0.96247	0.00141714	0.00291957
TMEM202-AS1	TMEM202 antisense RNA 1 [Source:HGNC Symbol;Acc:HGNC:53265]	-1.81466	0.00564753	0.0101024
ADPGK	ADP dependent glucokinase [Source:HGNC Symbol;Acc:HGNC:25250]	-0.659004	1.09983e-05	3.88942e-05
ARID3B	AT-rich interaction domain 3B [Source:HGNC Symbol;Acc:HGNC:14350]	-1.07081	5.58813e-05	0.000161124
COX5A	cytochrome c oxidase subunit 5A [Source:HGNC Symbol;Acc:HGNC:2267]	-0.989354	4.24024e-08	3.29049e-07
PPCDC	phosphopantothenoylcysteine decarboxylase [Source:HGNC Symbol;Acc:HGNC:28107]	-0.678206	0.000754723	0.00165387
COMMD4	COMM domain containing 4 [Source:HGNC Symbol;Acc:HGNC:26027]	-0.545593	6.20533e-06	2.34872e-05
MAN2C1	mannosidase alpha class 2C member 1 [Source:HGNC Symbol;Acc:HGNC:6827]	0.909238	6.95916e-06	2.60066e-05
PTPN9	protein tyrosine phosphatase non-receptor type 9 [Source:HGNC Symbol;Acc:HGNC:9661]	-0.743314	3.87912e-05	0.000116266
WDR61	WD repeat domain 61 [Source:HGNC Symbol;Acc:HGNC:30300]	-1.44918	5.73072e-10	9.94065e-09
PSMA4	proteasome 20S subunit alpha 4 [Source:HGNC Symbol;Acc:HGNC:9533]	-1.25393	1.01283e-11	4.94041e-10
MINAR1	membrane integral NOTCH2 associated receptor 1 [Source:HGNC Symbol;Acc:HGNC:29172]	-2.16195	7.95478e-05	0.000221488
TLNRD1	talin rod domain containing 1 [Source:HGNC Symbol;Acc:HGNC:13519]	-0.819336	2.78672e-06	1.166e-05
MEX3B	mex-3 RNA binding family member B [Source:HGNC Symbol;Acc:HGNC:25297]	-1.30755	4.82168e-05	0.000141414
RPS17	ribosomal protein S17 [Source:HGNC Symbol;Acc:HGNC:10397]	-0.794753	2.59211e-07	1.50012e-06
ACTG1P17	actin gamma 1 pseudogene 17 [Source:HGNC Symbol;Acc:HGNC:51497]	2.03903	0.00266887	0.00514007
HOMER2	homer scaffold protein 2 [Source:HGNC Symbol;Acc:HGNC:17513]	-0.8278	0.000127038	0.000335433
C15orf40	chromosome 15 open reading frame 40 [Source:HGNC Symbol;Acc:HGNC:28443]	0.521422	0.000475307	0.00109404
SH3GL3	SH3 domain containing GRB2 like 3, endophilin A3 [Source:HGNC Symbol;Acc:HGNC:10832]	1.39801	0.000137342	0.000360586
ZSCAN2	zinc finger and SCAN domain containing 2 [Source:HGNC Symbol;Acc:HGNC:20994]	-0.626465	0.00111003	0.00233923
WDR73	WD repeat domain 73 [Source:HGNC Symbol;Acc:HGNC:25928]	-1.42633	1.12972e-08	1.09389e-07
AKAP13	A-kinase anchoring protein 13 [Source:HGNC Symbol;Acc:HGNC:371]	0.791856	7.9998e-09	8.20477e-08
KLHL25	kelch like family member 25 [Source:HGNC Symbol;Acc:HGNC:25732]	-0.723262	0.000642999	0.001433
AEN	apoptosis enhancing nuclease [Source:HGNC Symbol;Acc:HGNC:25722]	-1.82109	1.29905e-12	1.10888e-10
HAPLN3	hyaluronan and proteoglycan link protein 3 [Source:HGNC Symbol;Acc:HGNC:21446]	1.43751	0.001724	0.00347559
TICRR	TOPBP1 interacting checkpoint and replication regulator [Source:HGNC Symbol;Acc:HGNC:28704]	-0.813146	4.55445e-05	0.000134213
ZNF710	zinc finger protein 710 [Source:HGNC Symbol;Acc:HGNC:25352]	-0.757724	0.0102943	0.0174258
IDH2	isocitrate dehydrogenase (NADP(+)) 2 [Source:HGNC Symbol;Acc:HGNC:5383]	-0.538889	9.03505e-05	0.000247477
NGRN	neugrin, neurite outgrowth associated [Source:HGNC Symbol;Acc:HGNC:18077]	-0.572301	0.000311229	0.000751852
BLM	BLM RecQ like helicase [Source:HGNC Symbol;Acc:HGNC:1058]	-0.968415	3.12707e-05	9.62832e-05
SLCO3A1	solute carrier organic anion transporter family member 3A1 [Source:HGNC Symbol;Acc:HGNC:10952]	-0.564567	2.67833e-07	1.54176e-06
CHASERR	CHD2 adjacent suppressive regulatory RNA [Source:HGNC Symbol;Acc:HGNC:48626]	-0.831306	2.42373e-08	2.05408e-07
NR2F2-AS1	NR2F2 antisense RNA 1 [Source:HGNC Symbol;Acc:HGNC:44222]	2.54838	3.57064e-05	0.000108094
SNRPA1	small nuclear ribonucleoprotein polypeptide A' [Source:HGNC Symbol;Acc:HGNC:11152]	-1.43653	3.07659e-05	9.49074e-05
CAPN15	calpain 15 [Source:HGNC Symbol;Acc:HGNC:11182]	-0.547071	0.000169135	0.00043499
JMJD8	jumonji domain containing 8 [Source:HGNC Symbol;Acc:HGNC:14148]	1.52525	4.22135e-12	2.58359e-10
ANTKMT	adenine nucleotide translocase lysine methyltransferase [Source:HGNC Symbol;Acc:HGNC:14152]	0.761471	0.000648233	0.00144392
CIAO3	cytosolic iron-sulfur assembly component 3 [Source:HGNC Symbol;Acc:HGNC:14179]	1.16862	2.59396e-05	8.20293e-05
CHTF18	chromosome transmission fidelity factor 18 [Source:HGNC Symbol;Acc:HGNC:18435]	-0.733359	0.00026209	0.000646138
UNKL	unk like zinc finger [Source:HGNC Symbol;Acc:HGNC:14184]	-1.15383	1.11636e-05	3.93928e-05
CLCN7	chloride voltage-gated channel 7 [Source:HGNC Symbol;Acc:HGNC:2025]	1.54436	5.2732e-11	1.66471e-09
IFT140	intraflagellar transport 140 [Source:HGNC Symbol;Acc:HGNC:29077]	2.04838	1.7278e-08	1.55009e-07
MAPK8IP3	mitogen-activated protein kinase 8 interacting protein 3 [Source:HGNC Symbol;Acc:HGNC:6884]	0.621296	0.00151274	0.00308661
HAGH	hydroxyacylglutathione hydrolase [Source:HGNC Symbol;Acc:HGNC:4805]	0.657377	8.33793e-05	0.000230622
TSC2	TSC complex subunit 2 [Source:HGNC Symbol;Acc:HGNC:12363]	0.907803	8.15296e-07	3.99489e-06
PKD1	polycystin 1, transient receptor potential channel interacting [Source:HGNC Symbol;Acc:HGNC:9008]	2.1273	1.99931e-12	1.52595e-10
BRICD5	BRICHOS domain containing 5 [Source:HGNC Symbol;Acc:HGNC:28309]	1.40848	0.00459151	0.00838728
MIR3677HG	MIR3677 and MIR940 host gene [Source:HGNC Symbol;Acc:HGNC:55382]	0.943642	0.0113155	0.0189664
ERVK13-1	endogenous retrovirus group K13 member 1 [Source:HGNC Symbol;Acc:HGNC:27548]	1.41732	0.00133756	0.00277146
KCTD5	potassium channel tetramerization domain containing 5 [Source:HGNC Symbol;Acc:HGNC:21423]	-0.775756	1.35665e-05	4.68154e-05
KREMEN2	kringle containing transmembrane protein 2 [Source:HGNC Symbol;Acc:HGNC:18797]	1.73984	4.54033e-06	1.78512e-05
ZNF263	zinc finger protein 263 [Source:HGNC Symbol;Acc:HGNC:13056]	-0.636524	0.000486994	0.00111816
ZNF75A	zinc finger protein 75a [Source:HGNC Symbol;Acc:HGNC:13146]	-0.592211	0.000698264	0.00154186
CORO7	coronin 7 [Source:HGNC Symbol;Acc:HGNC:26161]	0.733631	0.000279651	0.000684231
NUDT16L1	nudix hydrolase 16 like 1 [Source:HGNC Symbol;Acc:HGNC:28154]	0.559394	0.000220127	0.000552553
DNAAF8	dynein axonemal assembly factor 8 [Source:HGNC Symbol;Acc:HGNC:25081]	2.02341	0.000343772	0.000820939
METTL22	methyltransferase 22, Kin17 lysine [Source:HGNC Symbol;Acc:HGNC:28368]	0.878814	0.000451131	0.00104376
NUBP1	nucleotide binding protein 1 [Source:HGNC Symbol;Acc:HGNC:8041]	-0.567013	0.000115585	0.000308266
CLEC16A	C-type lectin domain containing 16A [Source:HGNC Symbol;Acc:HGNC:29013]	0.501119	0.00334883	0.00631097
RSL1D1	ribosomal L1 domain containing 1 [Source:HGNC Symbol;Acc:HGNC:24534]	-0.675989	1.2314e-06	5.6839e-06
RRN3	RRN3 homolog, RNA polymerase I transcription factor [Source:HGNC Symbol;Acc:HGNC:30346]	-0.51326	0.000194286	0.000493513
CEP20	centrosomal protein 20 [Source:HGNC Symbol;Acc:HGNC:26435]	-0.622896	3.22591e-07	1.79872e-06
POLR3E	RNA polymerase III subunit E [Source:HGNC Symbol;Acc:HGNC:30347]	0.507875	0.00146864	0.00300799
RRN3P3	RRN3 pseudogene 3 [Source:HGNC Symbol;Acc:HGNC:37620]	-1.49173	5.47697e-05	0.00015813
PALB2	partner and localizer of BRCA2 [Source:HGNC Symbol;Acc:HGNC:26144]	-0.522353	0.0201769	0.0320004
LCMT1	leucine carboxyl methyltransferase 1 [Source:HGNC Symbol;Acc:HGNC:17557]	0.709557	3.88591e-07	2.11049e-06
XPO6	exportin 6 [Source:HGNC Symbol;Acc:HGNC:19733]	-0.510026	7.93692e-05	0.000221085
SBK1	SH3 domain binding kinase 1 [Source:HGNC Symbol;Acc:HGNC:17699]	0.914078	0.00609606	0.0108292
CDIPT	CDP-diacylglycerol--inositol 3-phosphatidyltransferase [Source:HGNC Symbol;Acc:HGNC:1769]	0.638084	3.9147e-05	0.000117197
TAOK2	TAO kinase 2 [Source:HGNC Symbol;Acc:HGNC:16835]	0.737902	0.000124569	0.000329651
DOC2A	double C2 domain alpha [Source:HGNC Symbol;Acc:HGNC:2985]	3.5499	1.009e-05	3.61101e-05
MAPK3	mitogen-activated protein kinase 3 [Source:HGNC Symbol;Acc:HGNC:6877]	0.894916	8.23648e-06	3.02114e-05
CD2BP2	CD2 cytoplasmic tail binding protein 2 [Source:HGNC Symbol;Acc:HGNC:1656]	0.555505	5.83348e-06	2.22224e-05
TBC1D10B	TBC1 domain family member 10B [Source:HGNC Symbol;Acc:HGNC:24510]	0.854176	2.9614e-06	1.23075e-05
SEPTIN1	septin 1 [Source:HGNC Symbol;Acc:HGNC:2879]	1.79289	1.19211e-09	1.75969e-08
ZNF688	zinc finger protein 688 [Source:HGNC Symbol;Acc:HGNC:30489]	0.75804	0.000238748	0.00059435
FBXL19	F-box and leucine rich repeat protein 19 [Source:HGNC Symbol;Acc:HGNC:25300]	0.841855	0.0014401	0.0029605
ORAI3	ORAI calcium release-activated calcium modulator 3 [Source:HGNC Symbol;Acc:HGNC:28185]	1.35981	1.68978e-09	2.3201e-08
RUSF1	RUS family member 1 [Source:HGNC Symbol;Acc:HGNC:25848]	1.74417	8.15367e-13	8.53176e-11
C16orf87	chromosome 16 open reading frame 87 [Source:HGNC Symbol;Acc:HGNC:33754]	-0.571574	0.000617164	0.00138231
HEATR3	HEAT repeat containing 3 [Source:HGNC Symbol;Acc:HGNC:26087]	-0.832978	4.54699e-06	1.78671e-05
ADCY7	adenylate cyclase 7 [Source:HGNC Symbol;Acc:HGNC:238]	-0.545468	0.0178097	0.0286168
MMP2	matrix metallopeptidase 2 [Source:HGNC Symbol;Acc:HGNC:7166]	-0.819735	3.20609e-07	1.78921e-06
NUDT21	nudix hydrolase 21 [Source:HGNC Symbol;Acc:HGNC:13870]	-1.24042	1.10889e-09	1.65567e-08
BBS2	Bardet-Biedl syndrome 2 [Source:HGNC Symbol;Acc:HGNC:967]	0.62774	8.59396e-05	0.000236805
NUP93	nucleoporin 93 [Source:HGNC Symbol;Acc:HGNC:28958]	-0.717422	2.63652e-06	1.11068e-05
CPNE2	copine 2 [Source:HGNC Symbol;Acc:HGNC:2315]	-0.812186	1.33445e-05	4.61473e-05
CCDC102A	coiled-coil domain containing 102A [Source:HGNC Symbol;Acc:HGNC:28097]	-0.967924	0.000161787	0.000418248
ZNF319	zinc finger protein 319 [Source:HGNC Symbol;Acc:HGNC:13644]	-0.750901	6.12829e-06	2.32363e-05
SLC38A7	solute carrier family 38 member 7 [Source:HGNC Symbol;Acc:HGNC:25582]	0.601782	0.000371703	0.000880885
CKLF	chemokine like factor [Source:HGNC Symbol;Acc:HGNC:13253]	-0.713631	2.32528e-06	9.92776e-06
ZDHHC1	zinc finger DHHC-type containing 1 [Source:HGNC Symbol;Acc:HGNC:17916]	0.556687	0.00289178	0.00552589
ACD	ACD shelterin complex subunit and telomerase recruitment factor [Source:HGNC Symbol;Acc:HGNC:25070]	-0.56617	0.000104415	0.000282187
ENKD1	enkurin domain containing 1 [Source:HGNC Symbol;Acc:HGNC:25246]	-1.18266	3.64569e-05	0.000110109
PSKH1	protein serine kinase H1 [Source:HGNC Symbol;Acc:HGNC:9529]	1.31131	6.05341e-08	4.40758e-07
TANGO6	transport and golgi organization 6 homolog [Source:HGNC Symbol;Acc:HGNC:25749]	-0.741751	0.00193696	0.00385817
CYB5B	cytochrome b5 type B [Source:HGNC Symbol;Acc:HGNC:24374]	-0.916316	2.41364e-08	2.04761e-07
NFAT5	nuclear factor of activated T cells 5 [Source:HGNC Symbol;Acc:HGNC:7774]	0.757954	0.00244647	0.00475621
DDX19B	DEAD-box helicase 19B [Source:HGNC Symbol;Acc:HGNC:2742]	-0.841537	1.57552e-05	5.31524e-05
FCSK	fucose kinase [Source:HGNC Symbol;Acc:HGNC:29500]	1.50304	3.79229e-09	4.52668e-08
COG4	component of oligomeric golgi complex 4 [Source:HGNC Symbol;Acc:HGNC:18620]	0.570397	2.70092e-05	8.49767e-05
MTSS2	MTSS I-BAR domain containing 2 [Source:HGNC Symbol;Acc:HGNC:25094]	-0.736622	5.71731e-07	2.94528e-06
ZNF821	zinc finger protein 821 [Source:HGNC Symbol;Acc:HGNC:28043]	1.04939	0.00810807	0.0140288
DHODH	dihydroorotate dehydrogenase (quinone) [Source:HGNC Symbol;Acc:HGNC:2867]	-0.995655	3.97181e-06	1.58762e-05
RFWD3	ring finger and WD repeat domain 3 [Source:HGNC Symbol;Acc:HGNC:25539]	-0.668033	4.54082e-06	1.78512e-05
WWOX	WW domain containing oxidoreductase [Source:HGNC Symbol;Acc:HGNC:12799]	1.17447	1.57145e-06	7.06499e-06
C16orf46	chromosome 16 open reading frame 46 [Source:HGNC Symbol;Acc:HGNC:26525]	0.829799	0.0387822	0.0577196
GCSH	glycine cleavage system protein H [Source:HGNC Symbol;Acc:HGNC:4208]	-1.08663	0.000484982	0.00111394
MPHOSPH6	M-phase phosphoprotein 6 [Source:HGNC Symbol;Acc:HGNC:7214]	-0.790134	4.42791e-09	5.1103e-08
GINS2	GINS complex subunit 2 [Source:HGNC Symbol;Acc:HGNC:24575]	-1.40748	2.79662e-11	1.04571e-09
FOXF1	forkhead box F1 [Source:HGNC Symbol;Acc:HGNC:3809]	0.76332	0.000247564	0.00061441
C16orf95-DT	C16orf95 divergent transcript [Source:HGNC Symbol;Acc:HGNC:55269]	1.30391	1.78646e-06	7.89756e-06
FBXO31	F-box protein 31 [Source:HGNC Symbol;Acc:HGNC:16510]	0.73888	0.000388827	0.000916611
ZFPM1	zinc finger protein, FOG family member 1 [Source:HGNC Symbol;Acc:HGNC:19762]	1.19572	5.73292e-07	2.95177e-06
SNAI3-AS1	SNAI3 antisense RNA 1 [Source:HGNC Symbol;Acc:HGNC:28327]	2.73457	7.93558e-07	3.90756e-06
CDK10	cyclin dependent kinase 10 [Source:HGNC Symbol;Acc:HGNC:1770]	0.512882	0.000884738	0.00191293
VPS9D1	VPS9 domain containing 1 [Source:HGNC Symbol;Acc:HGNC:13526]	1.0985	0.00327647	0.0061872
FANCA	FA complementation group A [Source:HGNC Symbol;Acc:HGNC:3582]	-0.5306	0.000111236	0.000298484
MC1R	melanocortin 1 receptor [Source:HGNC Symbol;Acc:HGNC:6929]	2.30937	5.72562e-06	2.18822e-05
DEF8	differentially expressed in FDCP 8 homolog [Source:HGNC Symbol;Acc:HGNC:25969]	-1.27694	1.04692e-09	1.58751e-08
MYO1C	myosin IC [Source:HGNC Symbol;Acc:HGNC:7597]	-0.556332	2.00935e-05	6.57204e-05
CTNS	cystinosin, lysosomal cystine transporter [Source:HGNC Symbol;Acc:HGNC:2518]	0.573714	0.00453506	0.0082936
ITGAE	integrin subunit alpha E [Source:HGNC Symbol;Acc:HGNC:6147]	-1.42245	8.98515e-10	1.42457e-08
MYBBP1A	MYB binding protein 1a [Source:HGNC Symbol;Acc:HGNC:7546]	-0.649909	6.34042e-07	3.22236e-06
PSMB6	proteasome 20S subunit beta 6 [Source:HGNC Symbol;Acc:HGNC:9543]	-0.740429	2.2753e-08	1.94993e-07
C17orf114	chromosome 17 open reading frame 114 [Source:HGNC Symbol;Acc:HGNC:55343]	2.13277	0.000535988	0.00121794
PFN1	profilin 1 [Source:HGNC Symbol;Acc:HGNC:8881]	-1.10181	1.70862e-08	1.54061e-07
ENO3	enolase 3 [Source:HGNC Symbol;Acc:HGNC:3354]	-1.2821	0.000599429	0.00134794
INCA1	inhibitor of CDK, cyclin A1 interacting protein 1 [Source:HGNC Symbol;Acc:HGNC:32224]	1.84883	2.01875e-05	6.59781e-05
KIF1C	kinesin family member 1C [Source:HGNC Symbol;Acc:HGNC:6317]	-0.586357	2.92956e-06	1.21996e-05
MIS12	MIS12 kinetochore complex component [Source:HGNC Symbol;Acc:HGNC:24967]	-0.586399	0.000375846	0.000889885
NLRP1	NLR family pyrin domain containing 1 [Source:HGNC Symbol;Acc:HGNC:14374]	2.05053	1.95249e-08	1.71404e-07
PITPNM3	PITPNM family member 3 [Source:HGNC Symbol;Acc:HGNC:21043]	-2.85057	2.5134e-08	2.11762e-07
C17orf100	chromosome 17 open reading frame 100 [Source:HGNC Symbol;Acc:HGNC:34494]	0.842021	0.0129277	0.0213596
ACADVL	acyl-CoA dehydrogenase very long chain [Source:HGNC Symbol;Acc:HGNC:92]	1.32842	4.66768e-11	1.52552e-09
KCTD11	potassium channel tetramerization domain containing 11 [Source:HGNC Symbol;Acc:HGNC:21302]	1.13464	4.85471e-06	1.89349e-05
KDM6B	lysine demethylase 6B [Source:HGNC Symbol;Acc:HGNC:29012]	1.3856	6.03047e-08	4.39581e-07
VAMP2	vesicle associated membrane protein 2 [Source:HGNC Symbol;Acc:HGNC:12643]	1.44646	4.3414e-10	8.0586e-09
SNHG29	small nucleolar RNA host gene 29 [Source:HGNC Symbol;Acc:HGNC:28619]	-0.668122	6.50632e-08	4.68217e-07
NT5M	5',3'-nucleotidase, mitochondrial [Source:HGNC Symbol;Acc:HGNC:15769]	1.42734	0.000402622	0.000945011
LLGL1	LLGL scribble cell polarity complex component 1 [Source:HGNC Symbol;Acc:HGNC:6628]	-0.515948	0.00133211	0.00276193
TOP3A	DNA topoisomerase III alpha [Source:HGNC Symbol;Acc:HGNC:11992]	0.520421	0.000196276	0.000498177
NATD1	N-acetyltransferase domain containing 1 [Source:HGNC Symbol;Acc:HGNC:30770]	1.87289	2.11317e-07	1.2612e-06
LYRM9	LYR motif containing 9 [Source:HGNC Symbol;Acc:HGNC:27314]	2.37987	5.05344e-07	2.64495e-06
TMEM97	transmembrane protein 97 [Source:HGNC Symbol;Acc:HGNC:28106]	-0.627762	2.39606e-06	1.01964e-05
IFT20	intraflagellar transport 20 [Source:HGNC Symbol;Acc:HGNC:30989]	0.975635	2.31406e-05	7.45592e-05
SARM1	sterile alpha and TIR motif containing 1 [Source:HGNC Symbol;Acc:HGNC:17074]	0.515588	0.000267737	0.000659056
UNC119	unc-119 lipid binding chaperone [Source:HGNC Symbol;Acc:HGNC:12565]	0.816564	6.39154e-07	3.24073e-06
PIGS	phosphatidylinositol glycan anchor biosynthesis class S [Source:HGNC Symbol;Acc:HGNC:14937]	0.565781	0.000112884	0.000301994
FLOT2	flotillin 2 [Source:HGNC Symbol;Acc:HGNC:3758]	1.59994	2.57909e-11	9.84226e-10
BLMH	bleomycin hydrolase [Source:HGNC Symbol;Acc:HGNC:1059]	-0.718805	1.87313e-06	8.24417e-06
CRLF3	cytokine receptor like factor 3 [Source:HGNC Symbol;Acc:HGNC:17177]	-0.658379	0.000488635	0.00112134
ATAD5	ATPase family AAA domain containing 5 [Source:HGNC Symbol;Acc:HGNC:25752]	-1.27472	2.65409e-10	5.51873e-09
TEFM	transcription elongation factor, mitochondrial [Source:HGNC Symbol;Acc:HGNC:26223]	-0.90076	0.000130073	0.000342959
PSMD11	proteasome 26S subunit, non-ATPase 11 [Source:HGNC Symbol;Acc:HGNC:9556]	-0.917723	6.96212e-08	4.95793e-07
SLFN5	schlafen family member 5 [Source:HGNC Symbol;Acc:HGNC:28286]	1.53137	6.92754e-09	7.27224e-08
SLFN11	schlafen family member 11 [Source:HGNC Symbol;Acc:HGNC:26633]	0.864699	1.61584e-06	7.25199e-06
SNHG30	small nucleolar RNA host gene 30 [Source:HGNC Symbol;Acc:HGNC:52836]	-1.47436	3.41998e-06	1.39104e-05
ZNHIT3	zinc finger HIT-type containing 3 [Source:HGNC Symbol;Acc:HGNC:12309]	-0.96829	1.02979e-07	6.90518e-07
MYO19	myosin XIX [Source:HGNC Symbol;Acc:HGNC:26234]	-1.86377	7.84576e-10	1.27727e-08
PIGW	phosphatidylinositol glycan anchor biosynthesis class W [Source:HGNC Symbol;Acc:HGNC:23213]	-1.3049	1.14169e-08	1.10219e-07
MRPL45	mitochondrial ribosomal protein L45 [Source:HGNC Symbol;Acc:HGNC:16651]	-0.981048	4.11087e-08	3.20352e-07
CISD3	CDGSH iron sulfur domain 3 [Source:HGNC Symbol;Acc:HGNC:27578]	-0.794838	4.10747e-06	1.6363e-05
FBXL20	F-box and leucine rich repeat protein 20 [Source:HGNC Symbol;Acc:HGNC:24679]	0.869106	0.000592478	0.00133392
TCAP	titin-cap [Source:HGNC Symbol;Acc:HGNC:11610]	1.29809	0.00263154	0.00507645
ORMDL3	ORMDL sphingolipid biosynthesis regulator 3 [Source:HGNC Symbol;Acc:HGNC:16038]	0.895627	1.37986e-05	4.749e-05
KRT13	keratin 13 [Source:HGNC Symbol;Acc:HGNC:6415]	-4.89766	5.0391e-09	5.69037e-08
HAP1	huntingtin associated protein 1 [Source:HGNC Symbol;Acc:HGNC:4812]	2.78096	0.00220374	0.00432581
ACLY	ATP citrate lyase [Source:HGNC Symbol;Acc:HGNC:115]	-0.670668	4.18525e-07	2.2486e-06
DNAJC7	DnaJ heat shock protein family (Hsp40) member C7 [Source:HGNC Symbol;Acc:HGNC:12392]	-0.677447	4.17595e-05	0.000124191
DHX58	DExH-box helicase 58 [Source:HGNC Symbol;Acc:HGNC:29517]	1.01974	0.0139072	0.0228402
GHDC	GH3 domain containing [Source:HGNC Symbol;Acc:HGNC:24438]	2.14067	6.48926e-07	3.2834e-06
ATP6V0A1	ATPase H+ transporting V0 subunit a1 [Source:HGNC Symbol;Acc:HGNC:865]	1.27303	1.71665e-08	1.5457e-07
NAGLU	N-acetyl-alpha-glucosaminidase [Source:HGNC Symbol;Acc:HGNC:7632]	0.999733	1.33727e-05	4.61957e-05
HSD17B1-AS1	HSD17B1 antisense RNA 1 [Source:HGNC Symbol;Acc:HGNC:55314]	-0.894269	0.00392572	0.00728493
MLX	MAX dimerization protein MLX [Source:HGNC Symbol;Acc:HGNC:11645]	-0.505601	0.000149981	0.000390371
CNTNAP1	contactin associated protein 1 [Source:HGNC Symbol;Acc:HGNC:8011]	1.86542	0.00125531	0.00261928
IFI35	interferon induced protein 35 [Source:HGNC Symbol;Acc:HGNC:5399]	0.723209	0.000773918	0.00169307
BRCA1	BRCA1 DNA repair associated [Source:HGNC Symbol;Acc:HGNC:1100]	-0.956437	1.0626e-08	1.03898e-07
NBR1	NBR1 autophagy cargo receptor [Source:HGNC Symbol;Acc:HGNC:6746]	0.756165	3.70849e-07	2.02516e-06
MPP3	membrane palmitoylated protein 3 [Source:HGNC Symbol;Acc:HGNC:7221]	-1.12949	0.013649	0.0224542
G6PC3	glucose-6-phosphatase catalytic subunit 3 [Source:HGNC Symbol;Acc:HGNC:24861]	1.25317	1.14196e-06	5.32216e-06
HDAC5	histone deacetylase 5 [Source:HGNC Symbol;Acc:HGNC:14068]	0.763247	1.6262e-06	7.28625e-06
GRN	granulin precursor [Source:HGNC Symbol;Acc:HGNC:4601]	2.04469	5.75329e-12	3.19706e-10
GPATCH8	G-patch domain containing 8 [Source:HGNC Symbol;Acc:HGNC:29066]	-0.607971	1.77164e-05	5.89714e-05
CCDC43	coiled-coil domain containing 43 [Source:HGNC Symbol;Acc:HGNC:26472]	-0.693893	6.06567e-08	4.41402e-07
EFTUD2	elongation factor Tu GTP binding domain containing 2 [Source:HGNC Symbol;Acc:HGNC:30858]	-0.547261	1.21715e-05	4.25905e-05
RPS26P8	ribosomal protein S26 pseudogene 8 [Source:HGNC Symbol;Acc:HGNC:31329]	-1.4524	8.14363e-07	3.99182e-06
MAPT	microtubule associated protein tau [Source:HGNC Symbol;Acc:HGNC:6893]	2.45394	0.000292574	0.000711289
KANSL1-AS1;KANSL1-AS1	KANSL1 antisense RNA 1 [Source:HGNC Symbol;Acc:HGNC:43740];KANSL1 antisense RNA 1 [Source:HGNC Symbol;Acc:HGNC:43740]	1.97451	5.67842e-06	2.17274e-05
SP2	Sp2 transcription factor [Source:HGNC Symbol;Acc:HGNC:11207]	-0.651156	2.56849e-05	8.13428e-05
CBX1	chromobox 1 [Source:HGNC Symbol;Acc:HGNC:1551]	-0.767345	3.83739e-09	4.56987e-08
NGFR	nerve growth factor receptor [Source:HGNC Symbol;Acc:HGNC:7809]	3.00362	4.15123e-07	2.23495e-06
XYLT2	xylosyltransferase 2 [Source:HGNC Symbol;Acc:HGNC:15517]	0.771244	9.48228e-06	3.42137e-05
MRPL27	mitochondrial ribosomal protein L27 [Source:HGNC Symbol;Acc:HGNC:14483]	-0.59016	4.52032e-07	2.40663e-06
ABCC3	ATP binding cassette subfamily C member 3 [Source:HGNC Symbol;Acc:HGNC:54]	0.888135	2.97507e-09	3.72602e-08
NME1	NME/NM23 nucleoside diphosphate kinase 1 [Source:HGNC Symbol;Acc:HGNC:7849]	-0.943546	4.12603e-09	4.82734e-08
UTP18	UTP18 small subunit processome component [Source:HGNC Symbol;Acc:HGNC:24274]	-0.918038	1.18437e-07	7.77299e-07
MRPS23	mitochondrial ribosomal protein S23 [Source:HGNC Symbol;Acc:HGNC:14509]	-0.663452	1.94807e-06	8.52199e-06
CUEDC1	CUE domain containing 1 [Source:HGNC Symbol;Acc:HGNC:31350]	-0.709839	1.46215e-05	4.9859e-05
SRSF1	serine and arginine rich splicing factor 1 [Source:HGNC Symbol;Acc:HGNC:10780]	-1.37392	1.21855e-10	3.05815e-09
RAD51C	RAD51 paralog C [Source:HGNC Symbol;Acc:HGNC:9820]	-1.52911	6.0602e-10	1.03326e-08
DHX40	DEAH-box helicase 40 [Source:HGNC Symbol;Acc:HGNC:18018]	0.606031	1.80279e-05	5.98701e-05
PTRH2	peptidyl-tRNA hydrolase 2 [Source:HGNC Symbol;Acc:HGNC:24265]	-0.696444	7.90588e-06	2.91721e-05
USP32	ubiquitin specific peptidase 32 [Source:HGNC Symbol;Acc:HGNC:19143]	0.533692	0.0053656	0.00964114
TBX2-AS1	TBX2 antisense RNA 1 [Source:HGNC Symbol;Acc:HGNC:50355]	1.47504	4.39701e-05	0.000130165
NACA2	nascent polypeptide associated complex subunit alpha 2 [Source:HGNC Symbol;Acc:HGNC:23290]	-1.90054	0.00653133	0.0115329
BRIP1	BRCA1 interacting helicase 1 [Source:HGNC Symbol;Acc:HGNC:20473]	-1.01174	9.47565e-07	4.55526e-06
METTL2A	methyltransferase 2A, methylcytidine [Source:HGNC Symbol;Acc:HGNC:25755]	-0.814492	1.12359e-06	5.24787e-06
PSMC5	proteasome 26S subunit, ATPase 5 [Source:HGNC Symbol;Acc:HGNC:9552]	-0.644049	2.56318e-05	8.11946e-05
SMARCD2	SWI/SNF related, matrix associated, actin dependent regulator of chromatin, subfamily d, member 2 [Source:HGNC Symbol;Acc:HGNC:11107]	-0.642177	0.000402834	0.000945167
ERN1	endoplasmic reticulum to nucleus signaling 1 [Source:HGNC Symbol;Acc:HGNC:3449]	0.644326	0.00442577	0.00812111
PSMD12	proteasome 26S subunit, non-ATPase 12 [Source:HGNC Symbol;Acc:HGNC:9557]	-0.791107	7.59288e-08	5.33681e-07
PITPNC1	phosphatidylinositol transfer protein cytoplasmic 1 [Source:HGNC Symbol;Acc:HGNC:21045]	0.928806	6.26671e-05	0.000178626
NOL11	nucleolar protein 11 [Source:HGNC Symbol;Acc:HGNC:24557]	-1.03501	5.17913e-08	3.86647e-07
AMZ2	archaelysin family metallopeptidase 2 [Source:HGNC Symbol;Acc:HGNC:28041]	-0.721437	0.000100093	0.000271411
ABCA5	ATP binding cassette subfamily A member 5 [Source:HGNC Symbol;Acc:HGNC:35]	0.901138	9.62064e-05	0.000262243
MAP2K6	mitogen-activated protein kinase kinase 6 [Source:HGNC Symbol;Acc:HGNC:6846]	-1.3708	0.00365249	0.00682181
COG1	component of oligomeric golgi complex 1 [Source:HGNC Symbol;Acc:HGNC:6545]	0.688832	1.24576e-05	4.34741e-05
CDR2L	cerebellar degeneration related protein 2 like [Source:HGNC Symbol;Acc:HGNC:29999]	-0.653256	2.0631e-06	8.96173e-06
MRPL58	mitochondrial ribosomal protein L58 [Source:HGNC Symbol;Acc:HGNC:5359]	-1.12471	3.79091e-09	4.52668e-08
SUMO2	small ubiquitin like modifier 2 [Source:HGNC Symbol;Acc:HGNC:11125]	-0.770599	6.43826e-07	3.26314e-06
NUP85	nucleoporin 85 [Source:HGNC Symbol;Acc:HGNC:8734]	-1.014	1.34051e-10	3.26324e-09
TSEN54	tRNA splicing endonuclease subunit 54 [Source:HGNC Symbol;Acc:HGNC:27561]	-0.501704	0.000741166	0.00162828
RECQL5	RecQ like helicase 5 [Source:HGNC Symbol;Acc:HGNC:9950]	0.570589	0.00269499	0.00518575
SRP68	signal recognition particle 68 [Source:HGNC Symbol;Acc:HGNC:11302]	-1.06699	3.09563e-08	2.51981e-07
QRICH2	glutamine rich 2 [Source:HGNC Symbol;Acc:HGNC:25326]	1.35147	0.00128704	0.00267575
PRPSAP1	phosphoribosyl pyrophosphate synthetase associated protein 1 [Source:HGNC Symbol;Acc:HGNC:9466]	-0.531371	0.000135919	0.000357211
SNHG16	small nucleolar RNA host gene 16 [Source:HGNC Symbol;Acc:HGNC:44352]	-1.03665	2.49948e-08	2.10925e-07
JMJD6	jumonji domain containing 6, arginine demethylase and lysine hydroxylase [Source:HGNC Symbol;Acc:HGNC:19355]	-1.58068	1.50786e-11	6.71295e-10
AFMID	arylformamidase [Source:HGNC Symbol;Acc:HGNC:20910]	-1.68408	8.66442e-09	8.74871e-08
BIRC5	baculoviral IAP repeat containing 5 [Source:HGNC Symbol;Acc:HGNC:593]	-1.141	2.28813e-10	4.92345e-09
SOCS3	suppressor of cytokine signaling 3 [Source:HGNC Symbol;Acc:HGNC:19391]	1.12809	9.2333e-08	6.28882e-07
CYTH1	cytohesin 1 [Source:HGNC Symbol;Acc:HGNC:9501]	-0.976964	0.000201285	0.000509695
TIMP2	TIMP metallopeptidase inhibitor 2 [Source:HGNC Symbol;Acc:HGNC:11821]	-0.645892	2.17044e-06	9.35286e-06
ENGASE	endo-beta-N-acetylglucosaminidase [Source:HGNC Symbol;Acc:HGNC:24622]	0.60274	0.00558914	0.0100128
GAA	alpha glucosidase [Source:HGNC Symbol;Acc:HGNC:4065]	1.98204	7.38379e-11	2.11489e-09
CHMP6	charged multivesicular body protein 6 [Source:HGNC Symbol;Acc:HGNC:25675]	-1.00258	1.78516e-06	7.8945e-06
NDUFAF8	NADH:ubiquinone oxidoreductase complex assembly factor 8 [Source:HGNC Symbol;Acc:HGNC:33551]	-1.7723	1.11682e-12	1.02839e-10
ACTG1	actin gamma 1 [Source:HGNC Symbol;Acc:HGNC:144]	-1.0946	2.83777e-09	3.59922e-08
ARL16	ADP ribosylation factor like GTPase 16 [Source:HGNC Symbol;Acc:HGNC:27902]	-1.69917	1.79882e-09	2.442e-08
ALYREF	Aly/REF export factor [Source:HGNC Symbol;Acc:HGNC:19071]	-1.31316	1.92368e-10	4.31084e-09
NOTUM	notum, palmitoleoyl-protein carboxylesterase [Source:HGNC Symbol;Acc:HGNC:27106]	-4.23291	7.2924e-07	3.64199e-06
CENPX	centromere protein X [Source:HGNC Symbol;Acc:HGNC:11422]	-0.823656	9.30898e-07	4.48012e-06
FN3KRP	fructosamine 3 kinase related protein [Source:HGNC Symbol;Acc:HGNC:25700]	-0.531025	1.51465e-05	5.1364e-05
TBCD	tubulin folding cofactor D [Source:HGNC Symbol;Acc:HGNC:11581]	0.618529	3.24409e-06	1.33203e-05
LPIN2	lipin 2 [Source:HGNC Symbol;Acc:HGNC:14450]	1.07599	1.28457e-05	4.46125e-05
CHORDC1P4	CHORDC1 pseudogene 4 [Source:HGNC Symbol;Acc:HGNC:54688]	-1.30526	0.0446693	0.065549
MYL12B	myosin light chain 12B [Source:HGNC Symbol;Acc:HGNC:29827]	-0.588806	9.70579e-05	0.000264287
L3MBTL4	L3MBTL histone methyl-lysine binding protein 4 [Source:HGNC Symbol;Acc:HGNC:26677]	3.93534	1.47638e-05	5.02914e-05
ARHGAP28	Rho GTPase activating protein 28 [Source:HGNC Symbol;Acc:HGNC:25509]	2.52596	0.00286342	0.00547804
RAB31	RAB31, member RAS oncogene family [Source:HGNC Symbol;Acc:HGNC:9771]	0.564216	4.87828e-07	2.56777e-06
SPIRE1	spire type actin nucleation factor 1 [Source:HGNC Symbol;Acc:HGNC:30622]	0.822616	1.66884e-07	1.03902e-06
PTPN2	protein tyrosine phosphatase non-receptor type 2 [Source:HGNC Symbol;Acc:HGNC:9650]	-0.693968	4.05651e-05	0.000121135
ZNF519	zinc finger protein 519 [Source:HGNC Symbol;Acc:HGNC:30574]	-0.719972	0.00209726	0.0041406
HAUS1	HAUS augmin like complex subunit 1 [Source:HGNC Symbol;Acc:HGNC:25174]	-0.859739	0.000402134	0.000944037
HDHD2	haloacid dehalogenase like hydrolase domain containing 2 [Source:HGNC Symbol;Acc:HGNC:25364]	0.621317	7.83373e-05	0.000218445
MBD2	methyl-CpG binding domain protein 2 [Source:HGNC Symbol;Acc:HGNC:6917]	-0.812994	7.08965e-08	5.02942e-07
WDR7	WD repeat domain 7 [Source:HGNC Symbol;Acc:HGNC:13490]	0.916432	2.41793e-05	7.73365e-05
ALPK2	alpha kinase 2 [Source:HGNC Symbol;Acc:HGNC:20565]	-0.955062	9.08445e-06	3.29248e-05
SEC11C	SEC11 homolog C, signal peptidase complex subunit [Source:HGNC Symbol;Acc:HGNC:23400]	-0.780257	4.64032e-05	0.000136526
PMAIP1	phorbol-12-myristate-13-acetate-induced protein 1 [Source:HGNC Symbol;Acc:HGNC:9108]	-0.553028	0.000434612	0.00101077
CCDC102B	coiled-coil domain containing 102B [Source:HGNC Symbol;Acc:HGNC:26295]	1.09899	0.0113923	0.0190802
DOK6	docking protein 6 [Source:HGNC Symbol;Acc:HGNC:28301]	0.945166	0.00174872	0.00351887
TRIB3	tribbles pseudokinase 3 [Source:HGNC Symbol;Acc:HGNC:16228]	0.986204	1.04187e-06	4.9193e-06
CSNK2A1	casein kinase 2 alpha 1 [Source:HGNC Symbol;Acc:HGNC:2457]	-0.694739	1.08763e-06	5.10197e-06
SDCBP2-AS1	SDCBP2 antisense RNA 1 [Source:HGNC Symbol;Acc:HGNC:44314]	0.993089	0.000227082	0.000568582
VPS16	VPS16 core subunit of CORVET and HOPS complexes [Source:HGNC Symbol;Acc:HGNC:14584]	0.569379	3.18743e-05	9.7979e-05
ITPA	inosine triphosphatase [Source:HGNC Symbol;Acc:HGNC:6176]	-0.545862	3.37806e-06	1.37615e-05
C20orf27	chromosome 20 open reading frame 27 [Source:HGNC Symbol;Acc:HGNC:15873]	-1.17173	2.53157e-10	5.34099e-09
CENPB	centromere protein B [Source:HGNC Symbol;Acc:HGNC:1852]	0.816833	4.47333e-06	1.76257e-05
SLC23A2	solute carrier family 23 member 2 [Source:HGNC Symbol;Acc:HGNC:10973]	1.10568	8.90494e-09	8.93832e-08
TRMT6	tRNA methyltransferase 6 non-catalytic subunit [Source:HGNC Symbol;Acc:HGNC:20900]	-1.0819	1.94247e-08	1.71104e-07
FERMT1	FERM domain containing kindlin 1 [Source:HGNC Symbol;Acc:HGNC:15889]	-1.88688	7.82405e-07	3.86437e-06
SNAP25	synaptosome associated protein 25 [Source:HGNC Symbol;Acc:HGNC:11132]	1.60958	6.27419e-06	2.36788e-05
BTBD3	BTB domain containing 3 [Source:HGNC Symbol;Acc:HGNC:15854]	-1.32153	1.85855e-07	1.13268e-06
NDUFAF5	NADH:ubiquinone oxidoreductase complex assembly factor 5 [Source:HGNC Symbol;Acc:HGNC:15899]	-1.27709	4.42815e-06	1.74795e-05
MGME1	mitochondrial genome maintenance exonuclease 1 [Source:HGNC Symbol;Acc:HGNC:16205]	-1.17172	4.55551e-08	3.48308e-07
PET117	PET117 cytochrome c oxidase chaperone [Source:HGNC Symbol;Acc:HGNC:40045]	-1.13401	1.17924e-06	5.47819e-06
KIZ	kizuna centrosomal protein [Source:HGNC Symbol;Acc:HGNC:15865]	0.527967	0.00834612	0.0143889
CST3	cystatin C [Source:HGNC Symbol;Acc:HGNC:2475]	1.6332	2.0039e-10	4.48251e-09
ACSS1	acyl-CoA synthetase short chain family member 1 [Source:HGNC Symbol;Acc:HGNC:16091]	1.29771	0.0100679	0.0170848
MYLK2	myosin light chain kinase 2 [Source:HGNC Symbol;Acc:HGNC:16243]	-3.64443	2.71269e-06	1.1387e-05
PLAGL2	PLAG1 like zinc finger 2 [Source:HGNC Symbol;Acc:HGNC:9047]	-0.51522	0.0100808	0.0170956
AHCY	adenosylhomocysteinase [Source:HGNC Symbol;Acc:HGNC:343]	-1.00262	1.16972e-08	1.12423e-07
NCOA6	nuclear receptor coactivator 6 [Source:HGNC Symbol;Acc:HGNC:15936]	-0.517924	8.60165e-05	0.000236805
GSS	glutathione synthetase [Source:HGNC Symbol;Acc:HGNC:4624]	0.704029	6.47186e-06	2.4354e-05
RBM39	RNA binding motif protein 39 [Source:HGNC Symbol;Acc:HGNC:15923]	-0.913359	3.06833e-08	2.5023e-07
CHD6	chromodomain helicase DNA binding protein 6 [Source:HGNC Symbol;Acc:HGNC:19057]	0.689345	1.19783e-05	4.19598e-05
SLPI	secretory leukocyte peptidase inhibitor [Source:HGNC Symbol;Acc:HGNC:11092]	3.86079	2.91999e-05	9.09211e-05
PIGT	phosphatidylinositol glycan anchor biosynthesis class T [Source:HGNC Symbol;Acc:HGNC:14938]	0.96262	5.76671e-09	6.33557e-08
ZSWIM1	zinc finger SWIM-type containing 1 [Source:HGNC Symbol;Acc:HGNC:16155]	0.514668	0.0116459	0.0194637
SLC35C2	solute carrier family 35 member C2 [Source:HGNC Symbol;Acc:HGNC:17117]	0.895887	1.36384e-06	6.21122e-06
TP53RK	TP53 regulating kinase [Source:HGNC Symbol;Acc:HGNC:16197]	-1.17829	7.81228e-08	5.46199e-07
ZFAS1	ZNFX1 antisense RNA 1 [Source:HGNC Symbol;Acc:HGNC:33101]	-0.524426	1.38444e-05	4.7635e-05
SLC9A8	solute carrier family 9 member A8 [Source:HGNC Symbol;Acc:HGNC:20728]	0.863234	0.00074747	0.00164046
RNF114	ring finger protein 114 [Source:HGNC Symbol;Acc:HGNC:13094]	-0.672539	1.67859e-07	1.04359e-06
BCAS4	breast carcinoma amplified sequence 4 [Source:HGNC Symbol;Acc:HGNC:14367]	-0.888499	8.00264e-05	0.000222534
DPM1	dolichyl-phosphate mannosyltransferase subunit 1, catalytic [Source:HGNC Symbol;Acc:HGNC:3005]	-0.586805	0.000104351	0.000282074
NFATC2	nuclear factor of activated T cells 2 [Source:HGNC Symbol;Acc:HGNC:7776]	-1.06783	0.0016134	0.00327398
ATP9A	ATPase phospholipid transporting 9A (putative) [Source:HGNC Symbol;Acc:HGNC:13540]	0.8972	5.99458e-09	6.50831e-08
TSHZ2	teashirt zinc finger homeobox 2 [Source:HGNC Symbol;Acc:HGNC:13010]	3.39	2.38859e-11	9.42003e-10
VAPB	VAMP associated protein B and C [Source:HGNC Symbol;Acc:HGNC:12649]	0.669649	1.09002e-06	5.11133e-06
PSMA7	proteasome 20S subunit alpha 7 [Source:HGNC Symbol;Acc:HGNC:9536]	-0.851893	3.87571e-09	4.58672e-08
ADRM1	ADRM1 26S proteasome ubiquitin receptor [Source:HGNC Symbol;Acc:HGNC:15759]	-0.781739	5.60507e-07	2.90438e-06
MRGBP	MRG domain binding protein [Source:HGNC Symbol;Acc:HGNC:15866]	-0.893803	8.43862e-09	8.57409e-08
OGFR	opioid growth factor receptor [Source:HGNC Symbol;Acc:HGNC:15768]	0.512931	0.000167706	0.000431572
UCKL1	uridine-cytidine kinase 1 like 1 [Source:HGNC Symbol;Acc:HGNC:15938]	-0.527481	0.000343814	0.000820939
MIER2	MIER family member 2 [Source:HGNC Symbol;Acc:HGNC:29210]	0.698404	0.000284361	0.000694315
PALM	paralemmin [Source:HGNC Symbol;Acc:HGNC:8594]	2.15515	8.65982e-08	5.9608e-07
R3HDM4	R3H domain containing 4 [Source:HGNC Symbol;Acc:HGNC:28270]	0.713812	3.75591e-05	0.000113017
TMEM259	transmembrane protein 259 [Source:HGNC Symbol;Acc:HGNC:17039]	0.700024	1.18708e-07	7.77941e-07
CNN2	calponin 2 [Source:HGNC Symbol;Acc:HGNC:2156]	-0.589724	6.51129e-06	2.4481e-05
REEP6	receptor accessory protein 6 [Source:HGNC Symbol;Acc:HGNC:30078]	2.02168	3.79124e-08	2.9831e-07
UQCR11	ubiquinol-cytochrome c reductase, complex III subunit XI [Source:HGNC Symbol;Acc:HGNC:30862]	0.604182	8.93363e-07	4.32192e-06
ATP8B3	ATPase phospholipid transporting 8B3 [Source:HGNC Symbol;Acc:HGNC:13535]	-1.77069	1.82743e-07	1.11844e-06
SCAMP4	secretory carrier membrane protein 4 [Source:HGNC Symbol;Acc:HGNC:30385]	0.627588	1.35552e-06	6.18205e-06
BTBD2	BTB domain containing 2 [Source:HGNC Symbol;Acc:HGNC:15504]	0.759351	3.12114e-08	2.53899e-07
MKNK2	MAPK interacting serine/threonine kinase 2 [Source:HGNC Symbol;Acc:HGNC:7111]	0.682443	2.28827e-07	1.35325e-06
AMH	anti-Mullerian hormone [Source:HGNC Symbol;Acc:HGNC:464]	2.51986	1.53469e-10	3.60083e-09
SPPL2B	signal peptide peptidase like 2B [Source:HGNC Symbol;Acc:HGNC:30627]	1.83661	3.25647e-11	1.17043e-09
TIMM13	translocase of inner mitochondrial membrane 13 [Source:HGNC Symbol;Acc:HGNC:11816]	-0.651871	1.76624e-06	7.82417e-06
LMNB2	lamin B2 [Source:HGNC Symbol;Acc:HGNC:6638]	-1.53825	4.93759e-10	8.87866e-09
GADD45B	growth arrest and DNA damage inducible beta [Source:HGNC Symbol;Acc:HGNC:4096]	-0.519112	6.34095e-05	0.000180504
ZNF554	zinc finger protein 554 [Source:HGNC Symbol;Acc:HGNC:26629]	1.61716	1.39445e-05	4.78905e-05
STAP2	signal transducing adaptor family member 2 [Source:HGNC Symbol;Acc:HGNC:30430]	-1.77085	0.000571143	0.00129127
UBXN6	UBX domain protein 6 [Source:HGNC Symbol;Acc:HGNC:14928]	0.937642	5.83044e-07	2.99723e-06
HDGFL2	HDGF like 2 [Source:HGNC Symbol;Acc:HGNC:14680]	-0.6302	0.000280837	0.000686484
SEMA6B	semaphorin 6B [Source:HGNC Symbol;Acc:HGNC:10739]	0.862618	0.00639154	0.0113092
SAFB	scaffold attachment factor B [Source:HGNC Symbol;Acc:HGNC:10520]	-0.548163	0.000236884	0.00059073
DUS3L	dihydrouridine synthase 3 like [Source:HGNC Symbol;Acc:HGNC:26920]	-0.836184	3.86557e-05	0.00011594
MLLT1	MLLT1 super elongation complex subunit [Source:HGNC Symbol;Acc:HGNC:7134]	-0.832879	8.69394e-07	4.22803e-06
ALKBH7	alkB homolog 7 [Source:HGNC Symbol;Acc:HGNC:21306]	0.629625	0.000613408	0.00137532
PSPN	persephin [Source:HGNC Symbol;Acc:HGNC:9579]	0.98979	0.0001361	0.000357614
KHSRP	KH-type splicing regulatory protein [Source:HGNC Symbol;Acc:HGNC:6316]	-0.655768	7.75268e-07	3.84229e-06
SLC25A23	solute carrier family 25 member 23 [Source:HGNC Symbol;Acc:HGNC:19375]	0.534249	0.000294291	0.000715061
ZNF358	zinc finger protein 358 [Source:HGNC Symbol;Acc:HGNC:16838]	0.820179	5.3561e-06	2.06302e-05
ZNF266	zinc finger protein 266 [Source:HGNC Symbol;Acc:HGNC:13059]	0.987056	2.50355e-05	7.95386e-05
PIN1	peptidylprolyl cis/trans isomerase, NIMA-interacting 1 [Source:HGNC Symbol;Acc:HGNC:8988]	0.679037	3.59519e-05	0.00010871
DNMT1	DNA methyltransferase 1 [Source:HGNC Symbol;Acc:HGNC:2976]	-1.32723	2.6654e-09	3.41398e-08
ATG4D	autophagy related 4D cysteine peptidase [Source:HGNC Symbol;Acc:HGNC:20789]	1.10631	6.86373e-06	2.56722e-05
SLC44A2	solute carrier family 44 member 2 [Source:HGNC Symbol;Acc:HGNC:17292]	1.4977	1.03787e-11	5.0436e-10
ILF3	interleukin enhancer binding factor 3 [Source:HGNC Symbol;Acc:HGNC:6038]	-0.639207	1.21285e-06	5.61026e-06
SMARCA4	SWI/SNF related, matrix associated, actin dependent regulator of chromatin, subfamily a, member 4 [Source:HGNC Symbol;Acc:HGNC:11100]	-0.505176	4.71273e-05	0.000138437
ZNF700	zinc finger protein 700 [Source:HGNC Symbol;Acc:HGNC:25292]	-0.987653	0.00179603	0.00360344
ZNF791	zinc finger protein 791 [Source:HGNC Symbol;Acc:HGNC:26895]	0.814509	2.47192e-06	1.05033e-05
GET3	guided entry of tail-anchored proteins factor 3, ATPase [Source:HGNC Symbol;Acc:HGNC:752]	0.641342	2.62617e-06	1.10704e-05
JUNB	JunB proto-oncogene, AP-1 transcription factor subunit [Source:HGNC Symbol;Acc:HGNC:6205]	0.735019	2.15258e-07	1.28118e-06
RNASEH2A	ribonuclease H2 subunit A [Source:HGNC Symbol;Acc:HGNC:18518]	-0.730739	6.10458e-08	4.43985e-07
CC2D1A	coiled-coil and C2 domain containing 1A [Source:HGNC Symbol;Acc:HGNC:30237]	0.673851	0.00586156	0.0104556
RFX1	regulatory factor X1 [Source:HGNC Symbol;Acc:HGNC:9982]	0.870515	2.9652e-07	1.67567e-06
DDX39A	DExD-box helicase 39A [Source:HGNC Symbol;Acc:HGNC:17821]	-1.39651	8.20462e-10	1.33069e-08
NDUFB7	NADH:ubiquinone oxidoreductase subunit B7 [Source:HGNC Symbol;Acc:HGNC:7702]	1.03834	2.23833e-05	7.23706e-05
AKAP8	A-kinase anchoring protein 8 [Source:HGNC Symbol;Acc:HGNC:378]	-0.787899	2.0648e-06	8.96312e-06
FAM32A	family with sequence similarity 32 member A [Source:HGNC Symbol;Acc:HGNC:24563]	-0.54725	1.98211e-06	8.65338e-06
HAUS8	HAUS augmin like complex subunit 8 [Source:HGNC Symbol;Acc:HGNC:30532]	-0.991896	6.64553e-08	4.75597e-07
MYO9B	myosin IXB [Source:HGNC Symbol;Acc:HGNC:7609]	0.612446	1.4587e-06	6.58777e-06
ABHD8	abhydrolase domain containing 8 [Source:HGNC Symbol;Acc:HGNC:23759]	0.753433	1.85077e-05	6.11505e-05
MRPL34	mitochondrial ribosomal protein L34 [Source:HGNC Symbol;Acc:HGNC:14488]	-0.502739	0.000835666	0.00181464
COLGALT1	collagen beta(1-O)galactosyltransferase 1 [Source:HGNC Symbol;Acc:HGNC:26182]	0.816176	8.93949e-08	6.12407e-07
RPL18A	ribosomal protein L18a [Source:HGNC Symbol;Acc:HGNC:10311]	0.816521	5.16335e-05	0.00015001
RAB3A	RAB3A, member RAS oncogene family [Source:HGNC Symbol;Acc:HGNC:9777]	2.1175	1.24295e-08	1.1774e-07
IQCN	IQ motif containing N [Source:HGNC Symbol;Acc:HGNC:29350]	3.42233	2.50529e-05	7.95744e-05
KXD1	KxDL motif containing 1 [Source:HGNC Symbol;Acc:HGNC:28420]	-0.754246	1.52706e-08	1.40186e-07
REX1BD	required for excision 1-B domain containing [Source:HGNC Symbol;Acc:HGNC:26098]	0.76289	1.00196e-06	4.76454e-06
CRTC1	CREB regulated transcription coactivator 1 [Source:HGNC Symbol;Acc:HGNC:16062]	1.21183	1.74651e-06	7.74469e-06
COPE	COPI coat complex subunit epsilon [Source:HGNC Symbol;Acc:HGNC:2234]	1.18538	1.73387e-09	2.36973e-08
DDX49	DEAD-box helicase 49 [Source:HGNC Symbol;Acc:HGNC:18684]	0.558479	0.000614249	0.00137688
HOMER3-AS1	HOMER3 antisense RNA 1 [Source:HGNC Symbol;Acc:HGNC:53775]	-1.56032	0.012352	0.0204945
TMEM161A	transmembrane protein 161A [Source:HGNC Symbol;Acc:HGNC:26020]	0.943117	4.82856e-07	2.54604e-06
ATP13A1	ATPase 13A1 [Source:HGNC Symbol;Acc:HGNC:24215]	0.95105	1.60667e-07	1.01001e-06
ZNF101	zinc finger protein 101 [Source:HGNC Symbol;Acc:HGNC:12881]	-0.642439	0.000465061	0.00107255
ZNF93	zinc finger protein 93 [Source:HGNC Symbol;Acc:HGNC:13169]	-3.34319	3.27392e-07	1.82235e-06
ZNF682	zinc finger protein 682 [Source:HGNC Symbol;Acc:HGNC:28857]	-5.48453	1.95989e-12	1.51367e-10
ZNF430	zinc finger protein 430 [Source:HGNC Symbol;Acc:HGNC:20808]	-0.628684	0.00128223	0.00266874
ZNF431	zinc finger protein 431 [Source:HGNC Symbol;Acc:HGNC:20809]	-0.814819	0.00048843	0.00112106
ZNF708	zinc finger protein 708 [Source:HGNC Symbol;Acc:HGNC:12945]	-0.8827	0.00345493	0.00649301
ZNF724	zinc finger protein 724 [Source:HGNC Symbol;Acc:HGNC:32460]	-0.912685	0.000109518	0.000294385
IPO5P1	importin 5 pseudogene 1 [Source:HGNC Symbol;Acc:HGNC:49687]	-1.48296	1.67082e-05	5.60613e-05
ZNF726	zinc finger protein 726 [Source:HGNC Symbol;Acc:HGNC:32462]	-1.11141	0.00387527	0.00720161
UQCRFS1	ubiquinol-cytochrome c reductase, Rieske iron-sulfur polypeptide 1 [Source:HGNC Symbol;Acc:HGNC:12587]	-0.841535	2.34998e-07	1.38469e-06
CCNE1	cyclin E1 [Source:HGNC Symbol;Acc:HGNC:1589]	-0.712259	2.18502e-06	9.40006e-06
PDCD5	programmed cell death 5 [Source:HGNC Symbol;Acc:HGNC:8764]	-1.364	4.082e-09	4.78446e-08
LRP3	LDL receptor related protein 3 [Source:HGNC Symbol;Acc:HGNC:6695]	1.7962	6.39969e-05	0.000182056
GARRE1	granule associated Rac and RHOG effector 1 [Source:HGNC Symbol;Acc:HGNC:29016]	0.683004	0.00015087	0.000392448
PDCD2L	programmed cell death 2 like [Source:HGNC Symbol;Acc:HGNC:28194]	-0.789077	3.2202e-06	1.32347e-05
GRAMD1A	GRAM domain containing 1A [Source:HGNC Symbol;Acc:HGNC:29305]	1.00602	2.8939e-06	1.20734e-05
SCN1B	sodium voltage-gated channel beta subunit 1 [Source:HGNC Symbol;Acc:HGNC:10586]	1.71429	2.85351e-10	5.82143e-09
IGFLR1	IGF like family receptor 1 [Source:HGNC Symbol;Acc:HGNC:23620]	-0.827557	0.0199593	0.0316901
SDHAF1	succinate dehydrogenase complex assembly factor 1 [Source:HGNC Symbol;Acc:HGNC:33867]	0.660057	0.0105679	0.0178261
ZNF146	zinc finger protein 146 [Source:HGNC Symbol;Acc:HGNC:12931]	-0.713978	0.000503502	0.00115219
ZNF529-AS1	ZNF529 antisense RNA 1 [Source:HGNC Symbol;Acc:HGNC:51275]	0.587154	0.0151815	0.02474
ZNF850	zinc finger protein 850 [Source:HGNC Symbol;Acc:HGNC:27994]	-1.02717	1.56059e-05	5.27172e-05
ZNF790-AS1	ZNF790 antisense RNA 1 [Source:HGNC Symbol;Acc:HGNC:27617]	-1.80704	0.000705709	0.00155698
ECH1	enoyl-CoA hydratase 1 [Source:HGNC Symbol;Acc:HGNC:3149]	0.526464	1.56358e-05	5.27907e-05
HNRNPL	heterogeneous nuclear ribonucleoprotein L [Source:HGNC Symbol;Acc:HGNC:5045]	-0.5293	2.22363e-05	7.20569e-05
SARS2	seryl-tRNA synthetase 2, mitochondrial [Source:HGNC Symbol;Acc:HGNC:17697]	-0.505147	0.010013	0.0170012
DYRK1B	dual specificity tyrosine phosphorylation regulated kinase 1B [Source:HGNC Symbol;Acc:HGNC:3092]	2.077	1.0195e-05	3.64108e-05
C19orf47	chromosome 19 open reading frame 47 [Source:HGNC Symbol;Acc:HGNC:26723]	-0.523877	0.00195237	0.00388528
SERTAD1	SERTA domain containing 1 [Source:HGNC Symbol;Acc:HGNC:17932]	1.44115	3.41614e-08	2.74115e-07
EGLN2	egl-9 family hypoxia inducible factor 2 [Source:HGNC Symbol;Acc:HGNC:14660]	-0.58135	5.44807e-05	0.000157475
TMEM91	transmembrane protein 91 [Source:HGNC Symbol;Acc:HGNC:32393]	2.74405	3.00882e-06	1.24607e-05
B9D2	B9 domain containing 2 [Source:HGNC Symbol;Acc:HGNC:28636]	-0.588168	0.000131427	0.000346247
ERF	ETS2 repressor factor [Source:HGNC Symbol;Acc:HGNC:3444]	-0.752935	0.0001605	0.000415501
ZNF404	zinc finger protein 404 [Source:HGNC Symbol;Acc:HGNC:19417]	1.76207	0.000366126	0.000868938
ZNF180	zinc finger protein 180 [Source:HGNC Symbol;Acc:HGNC:12970]	-0.538303	0.0098639	0.0167672
TOMM40	translocase of outer mitochondrial membrane 40 [Source:HGNC Symbol;Acc:HGNC:18001]	-1.95643	1.80169e-11	7.61464e-10
TRAPPC6A	trafficking protein particle complex subunit 6A [Source:HGNC Symbol;Acc:HGNC:23069]	2.74082	1.66167e-08	1.50251e-07
SIX5	SIX homeobox 5 [Source:HGNC Symbol;Acc:HGNC:10891]	0.926711	1.17654e-07	7.7294e-07
CCDC61	coiled-coil domain containing 61 [Source:HGNC Symbol;Acc:HGNC:33629]	0.852917	0.00293666	0.0056034
DACT3	dishevelled binding antagonist of beta catenin 3 [Source:HGNC Symbol;Acc:HGNC:30745]	2.43849	1.80034e-05	5.98191e-05
FKRP	fukutin related protein [Source:HGNC Symbol;Acc:HGNC:17997]	0.681025	0.000429537	0.0010004
NOP53	NOP53 ribosome biogenesis factor [Source:HGNC Symbol;Acc:HGNC:4333]	0.830397	5.64169e-08	4.15915e-07
LIG1	DNA ligase 1 [Source:HGNC Symbol;Acc:HGNC:6598]	-0.786585	3.46405e-05	0.000105285
CA11	carbonic anhydrase 11 [Source:HGNC Symbol;Acc:HGNC:1370]	3.33074	1.70688e-11	7.30915e-10
RUVBL2	RuvB like AAA ATPase 2 [Source:HGNC Symbol;Acc:HGNC:10475]	-0.597311	1.40721e-05	4.82775e-05
RPL13A	ribosomal protein L13a [Source:HGNC Symbol;Acc:HGNC:10304]	-0.730987	0.000518864	0.00118442
BCL2L12	BCL2 like 12 [Source:HGNC Symbol;Acc:HGNC:13787]	-0.640372	2.23026e-05	7.21998e-05
MED25	mediator complex subunit 25 [Source:HGNC Symbol;Acc:HGNC:28845]	0.62399	5.77412e-06	2.20286e-05
PTOV1	PTOV1 extended AT-hook containing adaptor protein [Source:HGNC Symbol;Acc:HGNC:9632]	0.909093	1.60527e-06	7.20705e-06
TBC1D17	TBC1 domain family member 17 [Source:HGNC Symbol;Acc:HGNC:25699]	0.792106	0.000308551	0.000746493
NR1H2	nuclear receptor subfamily 1 group H member 2 [Source:HGNC Symbol;Acc:HGNC:7965]	1.07732	3.40916e-06	1.38751e-05
ZNF613	zinc finger protein 613 [Source:HGNC Symbol;Acc:HGNC:25827]	-0.577895	0.0108625	0.0182731
ZNF480	zinc finger protein 480 [Source:HGNC Symbol;Acc:HGNC:23305]	-1.1397	5.69076e-07	2.94174e-06
ZNF528-AS1	ZNF528 antisense RNA 1 [Source:HGNC Symbol;Acc:HGNC:51305]	-0.990698	4.50006e-08	3.44677e-07
ZNF528	zinc finger protein 528 [Source:HGNC Symbol;Acc:HGNC:29384]	-0.800217	0.00029253	0.000711289
ZNF808	zinc finger protein 808 [Source:HGNC Symbol;Acc:HGNC:33230]	-0.522496	0.00642319	0.0113621
ZNF600	zinc finger protein 600 [Source:HGNC Symbol;Acc:HGNC:30951]	-1.07035	2.47384e-06	1.05033e-05
ZNF525	zinc finger protein 525 [Source:HGNC Symbol;Acc:HGNC:29423]	-0.66282	0.00298214	0.00568517
ZNF765	zinc finger protein 765 [Source:HGNC Symbol;Acc:HGNC:25092]	-0.647179	0.0014767	0.00302353
ZNF813	zinc finger protein 813 [Source:HGNC Symbol;Acc:HGNC:33257]	-1.34823	0.000283021	0.000691562
KMT5C	lysine methyltransferase 5C [Source:HGNC Symbol;Acc:HGNC:28405]	0.700599	0.00020387	0.000515435
RPL28	ribosomal protein L28 [Source:HGNC Symbol;Acc:HGNC:10330]	0.901098	1.2708e-07	8.26496e-07
UBE2S	ubiquitin conjugating enzyme E2 S [Source:HGNC Symbol;Acc:HGNC:17895]	-0.92491	1.10835e-05	3.91422e-05
ISOC2	isochorismatase domain containing 2 [Source:HGNC Symbol;Acc:HGNC:26278]	-0.724923	4.60337e-05	0.000135531
FIZ1	FLT3 interacting zinc finger 1 [Source:HGNC Symbol;Acc:HGNC:25917]	0.816426	2.93761e-05	9.13822e-05
ZNF548	zinc finger protein 548 [Source:HGNC Symbol;Acc:HGNC:26561]	-0.801484	0.00103581	0.00219745
ZNF549	zinc finger protein 549 [Source:HGNC Symbol;Acc:HGNC:26632]	-0.623731	0.0289385	0.0443354
ZNF211	zinc finger protein 211 [Source:HGNC Symbol;Acc:HGNC:13003]	0.788698	0.00045427	0.00105009
ZNF551	zinc finger protein 551 [Source:HGNC Symbol;Acc:HGNC:25108]	-0.867987	4.01964e-05	0.000120117
ZNF586	zinc finger protein 586 [Source:HGNC Symbol;Acc:HGNC:25949]	-1.57283	0.000611804	0.00137291
ZNF417	zinc finger protein 417 [Source:HGNC Symbol;Acc:HGNC:20646]	-0.800867	0.00058523	0.00131967
ZNF274	zinc finger protein 274 [Source:HGNC Symbol;Acc:HGNC:13068]	-0.723408	0.029568	0.0451879
ZNF8-DT	ZNF8 divergent transcript [Source:HGNC Symbol;Acc:HGNC:55280]	-0.932699	1.42843e-05	4.89228e-05
ZNF837	zinc finger protein 837 [Source:HGNC Symbol;Acc:HGNC:25164]	2.44942	2.17943e-07	1.29597e-06
ZNF324B	zinc finger protein 324B [Source:HGNC Symbol;Acc:HGNC:33107]	-0.67688	0.0106509	0.017945
ZNF324	zinc finger protein 324 [Source:HGNC Symbol;Acc:HGNC:14096]	1.24024	4.70486e-07	2.48962e-06
ZNF446	zinc finger protein 446 [Source:HGNC Symbol;Acc:HGNC:21036]	0.890754	5.28888e-05	0.000153348
SLC27A5	solute carrier family 27 member 5 [Source:HGNC Symbol;Acc:HGNC:10999]	1.35874	2.88118e-06	1.20242e-05
MZF1-AS1	MZF1 antisense RNA 1 [Source:HGNC Symbol;Acc:HGNC:51271]	1.23595	0.00359479	0.0067276
ZFY	zinc finger protein Y-linked [Source:HGNC Symbol;Acc:HGNC:12870]	2.35591	1.2518e-07	8.1742e-07
HDHD5-AS1	HDHD5 antisense RNA 1 [Source:HGNC Symbol;Acc:HGNC:1842]	4.35911	2.57026e-06	1.087e-05
ESS2	ess-2 splicing factor homolog [Source:HGNC Symbol;Acc:HGNC:16817]	1.14698	2.55745e-09	3.2985e-08
CLTCL1	clathrin heavy chain like 1 [Source:HGNC Symbol;Acc:HGNC:2093]	0.646634	0.0361492	0.0541862
TRMT2A	tRNA methyltransferase 2 homolog A [Source:HGNC Symbol;Acc:HGNC:24974]	1.1433	0.000174479	0.00044829
DGCR6L	DiGeorge syndrome critical region gene 6 like [Source:HGNC Symbol;Acc:HGNC:18551]	1.44646	4.25197e-10	7.92663e-09
LZTR1	leucine zipper like transcription regulator 1 [Source:HGNC Symbol;Acc:HGNC:6742]	0.501109	0.000109333	0.000294009
DERL3	derlin 3 [Source:HGNC Symbol;Acc:HGNC:14236]	1.48132	5.46488e-06	2.10032e-05
SLC2A11	solute carrier family 2 member 11 [Source:HGNC Symbol;Acc:HGNC:14239]	1.20711	2.41099e-07	1.41486e-06
MIATNB	MIAT neighbor [Source:HGNC Symbol;Acc:HGNC:50731]	-0.607829	0.0110559	0.0185647
CCDC117	coiled-coil domain containing 117 [Source:HGNC Symbol;Acc:HGNC:26599]	2.54063	0.00151769	0.00309477
AP1B1	adaptor related protein complex 1 subunit beta 1 [Source:HGNC Symbol;Acc:HGNC:554]	0.617957	1.02148e-06	4.83888e-06
CASTOR1	cytosolic arginine sensor for mTORC1 subunit 1 [Source:HGNC Symbol;Acc:HGNC:34423]	0.926021	0.000191746	0.00048773
SLC35E4	solute carrier family 35 member E4 [Source:HGNC Symbol;Acc:HGNC:17058]	1.20012	3.34708e-07	1.85512e-06
DUSP18	dual specificity phosphatase 18 [Source:HGNC Symbol;Acc:HGNC:18484]	1.0607	0.000162683	0.000420063
YWHAH	tyrosine 3-monooxygenase/tryptophan 5-monooxygenase activation protein eta [Source:HGNC Symbol;Acc:HGNC:12853]	-0.695394	2.57075e-07	1.49175e-06
MYH9	myosin heavy chain 9 [Source:HGNC Symbol;Acc:HGNC:7579]	-0.544038	7.74176e-06	2.86262e-05
KCTD17	potassium channel tetramerization domain containing 17 [Source:HGNC Symbol;Acc:HGNC:25705]	0.935178	0.000138111	0.000362311
ANKRD54	ankyrin repeat domain 54 [Source:HGNC Symbol;Acc:HGNC:25185]	0.572774	2.1464e-05	6.97458e-05
PICK1	protein interacting with PRKCA 1 [Source:HGNC Symbol;Acc:HGNC:9394]	0.634388	0.00689774	0.0121321
KDELR3	KDEL endoplasmic reticulum protein retention receptor 3 [Source:HGNC Symbol;Acc:HGNC:6306]	0.759996	2.44851e-05	7.80574e-05
RPS19BP1	ribosomal protein S19 binding protein 1 [Source:HGNC Symbol;Acc:HGNC:28749]	-0.662682	1.89978e-07	1.15239e-06
LINC01315	long intergenic non-protein coding RNA 1315 [Source:HGNC Symbol;Acc:HGNC:50513]	-1.17042	0.000673783	0.00149416
TTLL1	tubulin tyrosine ligase like 1 [Source:HGNC Symbol;Acc:HGNC:1312]	1.55562	3.04548e-05	9.41507e-05
NUP50-DT	NUP50 divergent transcript [Source:HGNC Symbol;Acc:HGNC:50502]	0.864918	0.00136687	0.00282678
FBLN1	fibulin 1 [Source:HGNC Symbol;Acc:HGNC:3600]	0.625694	2.11323e-06	9.12757e-06
TBC1D22A	TBC1 domain family member 22A [Source:HGNC Symbol;Acc:HGNC:1309]	0.51084	0.000105371	0.000284534
TUBGCP6	tubulin gamma complex associated protein 6 [Source:HGNC Symbol;Acc:HGNC:18127]	1.62944	5.91417e-09	6.44843e-08
HDAC10	histone deacetylase 10 [Source:HGNC Symbol;Acc:HGNC:18128]	1.16572	7.8232e-05	0.000218246
MAPK12	mitogen-activated protein kinase 12 [Source:HGNC Symbol;Acc:HGNC:6874]	-1.44266	1.20989e-09	1.7837e-08
DENND6B	DENN domain containing 6B [Source:HGNC Symbol;Acc:HGNC:32690]	2.49443	0.00149708	0.00305851
MAPK8IP2	mitogen-activated protein kinase 8 interacting protein 2 [Source:HGNC Symbol;Acc:HGNC:6883]	3.07591	9.08059e-07	4.38158e-06
TEKT4P2;TEKT4P2	tektin 4 pseudogene 2 [Source:HGNC Symbol;Acc:HGNC:40046];tektin 4 pseudogene 2 [Source:HGNC Symbol;Acc:HGNC:40046]	1.37878	0.000681019	0.00150866
HSPA13	heat shock protein family A (Hsp70) member 13 [Source:HGNC Symbol;Acc:HGNC:11375]	0.801523	1.00211e-06	4.76454e-06
USP25	ubiquitin specific peptidase 25 [Source:HGNC Symbol;Acc:HGNC:12624]	1.09933	4.78618e-06	1.86938e-05
MIR99AHG	mir-99a-let-7c cluster host gene [Source:HGNC Symbol;Acc:HGNC:1274]	0.930203	6.19557e-07	3.16017e-06
MRPL39	mitochondrial ribosomal protein L39 [Source:HGNC Symbol;Acc:HGNC:14027]	-0.781052	0.0014557	0.00298808
JAM2	junctional adhesion molecule 2 [Source:HGNC Symbol;Acc:HGNC:14686]	2.15899	0.00222979	0.00437098
RWDD2B	RWD domain containing 2B [Source:HGNC Symbol;Acc:HGNC:1302]	0.729248	5.07179e-05	0.000147648
BACH1;BACH1	BTB domain and CNC homolog 1 [Source:HGNC Symbol;Acc:HGNC:935];BTB domain and CNC homolog 1 [Source:HGNC Symbol;Acc:HGNC:935]	0.555129	0.0225162	0.0353262
IFNAR1	interferon alpha and beta receptor subunit 1 [Source:HGNC Symbol;Acc:HGNC:5432]	0.670591	5.06521e-06	1.96358e-05
CBR3	carbonyl reductase 3 [Source:HGNC Symbol;Acc:HGNC:1549]	-1.36622	9.00366e-09	9.01409e-08
HLCS	holocarboxylase synthetase [Source:HGNC Symbol;Acc:HGNC:4976]	0.573504	8.31297e-05	0.00022998
PSMG1	proteasome assembly chaperone 1 [Source:HGNC Symbol;Acc:HGNC:3043]	-0.741221	1.04773e-07	7.01097e-07
LCA5L	lebercilin LCA5 like [Source:HGNC Symbol;Acc:HGNC:1255]	1.16583	0.0463872	0.0678323
MX1	MX dynamin like GTPase 1 [Source:HGNC Symbol;Acc:HGNC:7532]	0.964738	0.0249673	0.0388197
TRAPPC10	trafficking protein particle complex subunit 10 [Source:HGNC Symbol;Acc:HGNC:11868]	-0.626193	0.00287815	0.00550309
PFKL	phosphofructokinase, liver type [Source:HGNC Symbol;Acc:HGNC:8876]	1.57012	7.40265e-11	2.11563e-09
SLC19A1	solute carrier family 19 member 1 [Source:HGNC Symbol;Acc:HGNC:10937]	-0.584283	0.000133612	0.000351574
C21orf58	chromosome 21 open reading frame 58 [Source:HGNC Symbol;Acc:HGNC:1300]	0.794914	0.00291088	0.0055583
S100B	S100 calcium binding protein B [Source:HGNC Symbol;Acc:HGNC:10500]	1.07427	0.0106369	0.0179239
MT-RNR1	mitochondrially encoded 12S rRNA [Source:HGNC Symbol;Acc:HGNC:7470]	1.58936	5.57226e-12	3.12988e-10
MT-RNR2	mitochondrially encoded 16S rRNA [Source:HGNC Symbol;Acc:HGNC:7471]	1.48169	1.24155e-11	5.77873e-10
MT-CO2	mitochondrially encoded cytochrome c oxidase II [Source:HGNC Symbol;Acc:HGNC:7421]	0.586386	2.97676e-05	9.24891e-05
MT-ATP6	mitochondrially encoded ATP synthase membrane subunit 6 [Source:HGNC Symbol;Acc:HGNC:7414]	0.662067	0.000113724	0.000303928
MT-TH	mitochondrially encoded tRNA-His (CAU/C) [Source:HGNC Symbol;Acc:HGNC:7487]	3.12778	4.33362e-05	0.000128493
MT-TT	mitochondrially encoded tRNA-Thr (ACN) [Source:HGNC Symbol;Acc:HGNC:7499]	2.08412	7.51901e-07	3.73933e-06
CAMTA1-IT1	CAMTA1 intronic transcript 1 [Source:HGNC Symbol;Acc:HGNC:41446]	-1.02938	0.0406665	0.0602307
PINK1-AS	PINK1 antisense RNA [Source:HGNC Symbol;Acc:HGNC:38872]	0.793447	0.0144221	0.0236062
PDIK1L	PDLIM1 interacting kinase 1 like [Source:HGNC Symbol;Acc:HGNC:18981]	-0.625917	0.0123503	0.0204945
ZBTB8B	zinc finger and BTB domain containing 8B [Source:HGNC Symbol;Acc:HGNC:37057]	1.04846	0.0336611	0.0507852
DNAI4	dynein axonemal intermediate chain 4 [Source:HGNC Symbol;Acc:HGNC:26252]	0.907162	0.0215232	0.0338913
FPGT	fucose-1-phosphate guanylyltransferase [Source:HGNC Symbol;Acc:HGNC:3825]	0.57343	0.00854989	0.0147089
SLC35A3	solute carrier family 35 member A3 [Source:HGNC Symbol;Acc:HGNC:11023]	0.517265	0.00350091	0.00656896
TMEM167B-DT	TMEM167B divergent transcript [Source:HGNC Symbol;Acc:HGNC:55076]	0.62941	0.0323544	0.0489847
RPL7P8	ribosomal protein L7 pseudogene 8 [Source:HGNC Symbol;Acc:HGNC:35914]	-0.693018	0.0237295	0.0370373
POLR3C	RNA polymerase III subunit C [Source:HGNC Symbol;Acc:HGNC:30076]	-0.525413	0.00559093	0.0100128
ZNF669	zinc finger protein 669 [Source:HGNC Symbol;Acc:HGNC:25736]	-1.07002	0.0157237	0.0255371
RBKS	ribokinase [Source:HGNC Symbol;Acc:HGNC:30325]	0.778536	0.0046109	0.00841795
CRIPT	CXXC repeat containing interactor of PDZ3 domain [Source:HGNC Symbol;Acc:HGNC:14312]	-0.507135	0.0032775	0.00618824
CLHC1	clathrin heavy chain linker domain containing 1 [Source:HGNC Symbol;Acc:HGNC:26453]	-0.819111	0.0184981	0.0296084
PAIP2B	poly(A) binding protein interacting protein 2B [Source:HGNC Symbol;Acc:HGNC:29200]	0.76364	0.0227122	0.0355735
ANKRD36	ankyrin repeat domain 36 [Source:HGNC Symbol;Acc:HGNC:24079]	0.82322	0.0145167	0.0237401
NIFK-AS1	NIFK antisense RNA 1 [Source:HGNC Symbol;Acc:HGNC:27385]	0.676289	0.0176897	0.0284346
CARF	calcium responsive transcription factor [Source:HGNC Symbol;Acc:HGNC:14435]	1.25435	0.0116749	0.0195082
IKZF2	IKAROS family zinc finger 2 [Source:HGNC Symbol;Acc:HGNC:13177]	1.02211	0.00796143	0.0138046
HNRNPA3P6	heterogeneous nuclear ribonucleoprotein A3 pseudogene 6 [Source:HGNC Symbol;Acc:HGNC:48495]	-1.61067	0.00248605	0.0048216
DUBR	DPPA2 upstream binding RNA [Source:HGNC Symbol;Acc:HGNC:48569]	0.752252	0.0334414	0.0505007
GATA2	GATA binding protein 2 [Source:HGNC Symbol;Acc:HGNC:4171]	-0.775685	0.00380026	0.00707233
RAB6B	RAB6B, member RAS oncogene family [Source:HGNC Symbol;Acc:HGNC:14902]	0.987899	0.00390613	0.0072496
H3P14	H3 histone pseudogene 14 [Source:HGNC Symbol;Acc:HGNC:43805]	0.693817	0.0282134	0.0433371
ANK2	ankyrin 2 [Source:HGNC Symbol;Acc:HGNC:493]	0.671981	0.00824785	0.0142365
NOCT	nocturnin [Source:HGNC Symbol;Acc:HGNC:14254]	-0.660345	0.0183963	0.0294682
SLC10A7	solute carrier family 10 member 7 [Source:HGNC Symbol;Acc:HGNC:23088]	0.684114	0.0354727	0.0533014
LRP2BP	LRP2 binding protein [Source:HGNC Symbol;Acc:HGNC:25434]	-0.983027	0.0396401	0.0588631
NIM1K	NIM1 serine/threonine protein kinase [Source:HGNC Symbol;Acc:HGNC:28646]	1.6674	0.00617101	0.0109443
MOCS2-DT	MOCS2 divergent transcript [Source:HGNC Symbol;Acc:HGNC:27417]	-1.07165	0.0101876	0.0172564
PDE4D	phosphodiesterase 4D [Source:HGNC Symbol;Acc:HGNC:8783]	0.706625	0.00852523	0.0146685
MARCHF3	membrane associated ring-CH-type finger 3 [Source:HGNC Symbol;Acc:HGNC:28728]	2.05611	0.00273624	0.00525795
RELL2	RELT like 2 [Source:HGNC Symbol;Acc:HGNC:26902]	0.685362	0.00248113	0.00481277
ZBED8	zinc finger BED-type containing 8 [Source:HGNC Symbol;Acc:HGNC:30804]	0.984611	0.00119536	0.00250764
BTN2A2	butyrophilin subfamily 2 member A2 [Source:HGNC Symbol;Acc:HGNC:1137]	-0.541789	0.0429417	0.0632427
HMGN4	high mobility group nucleosomal binding domain 4 [Source:HGNC Symbol;Acc:HGNC:4989]	-0.995603	0.0426144	0.0628106
FOXP4-AS1	FOXP4 antisense RNA 1 [Source:HGNC Symbol;Acc:HGNC:50332]	-1.78382	0.00963908	0.0164303
DOP1A	DOP1 leucine zipper like protein A [Source:HGNC Symbol;Acc:HGNC:21194]	0.510733	0.0171551	0.0276678
MRAP2	melanocortin 2 receptor accessory protein 2 [Source:HGNC Symbol;Acc:HGNC:21232]	1.11118	0.00859512	0.0147809
SESN1	sestrin 1 [Source:HGNC Symbol;Acc:HGNC:21595]	0.538172	0.00830604	0.0143236
RPL32P16	ribosomal protein L32 pseudogene 16 [Source:HGNC Symbol;Acc:HGNC:36086]	-0.83038	0.00240254	0.00467711
AQP1	aquaporin 1 (Colton blood group) [Source:HGNC Symbol;Acc:HGNC:633]	-1.13648	0.015349	0.0249848
ZNF138	zinc finger protein 138 [Source:HGNC Symbol;Acc:HGNC:12922]	-1.02481	0.00603619	0.0107287
APTR	Alu-mediated CDKN1A/p21 transcriptional regulator [Source:HGNC Symbol;Acc:HGNC:44173]	0.714637	0.0232926	0.0364055
U3	Small nucleolar RNA U3 [Source:RFAM;Acc:RF00012]	-1.29385	0.00247597	0.0048042
IMMP2L	inner mitochondrial membrane peptidase subunit 2 [Source:HGNC Symbol;Acc:HGNC:14598]	0.942956	0.00432363	0.00794605
MRPS18CP7	MRPS18C pseudogene 7 [Source:HGNC Symbol;Acc:HGNC:44530]	-0.571741	0.0140305	0.0230234
FOXO4	forkhead box O4 [Source:HGNC Symbol;Acc:HGNC:7139]	1.25487	0.0204701	0.0323862
NKAPP1	NFKB activating protein pseudogene 1 [Source:HGNC Symbol;Acc:HGNC:26706]	0.690488	0.0430846	0.063446
NUDT18	nudix hydrolase 18 [Source:HGNC Symbol;Acc:HGNC:26194]	1.1798	0.00674283	0.0118821
RDH10	retinol dehydrogenase 10 [Source:HGNC Symbol;Acc:HGNC:19975]	0.501946	0.0355298	0.0533687
OSR2	odd-skipped related transciption factor 2 [Source:HGNC Symbol;Acc:HGNC:15830]	-1.27032	0.00570151	0.0101869
DMRTA1	DMRT like family A1 [Source:HGNC Symbol;Acc:HGNC:13826]	-0.66118	0.00516615	0.00932538
RASEF	RAS and EF-hand domain containing [Source:HGNC Symbol;Acc:HGNC:26464]	-1.26355	0.0157265	0.0255384
FAM78A	family with sequence similarity 78 member A [Source:HGNC Symbol;Acc:HGNC:25465]	1.26474	0.00332917	0.00627849
VAV2	vav guanine nucleotide exchange factor 2 [Source:HGNC Symbol;Acc:HGNC:12658]	-0.608909	0.00319986	0.00605574
LMNTD2	lamin tail domain containing 2 [Source:HGNC Symbol;Acc:HGNC:28561]	0.833347	0.00587484	0.0104778
LINC02742	long intergenic non-protein coding RNA 2742 [Source:HGNC Symbol;Acc:HGNC:54259]	1.60289	0.0109359	0.0183824
SEC14L1P1	SEC14 like 1 pseudogene 1 [Source:HGNC Symbol;Acc:HGNC:44189]	-0.772173	0.0181794	0.0291495
PHF21A	PHD finger protein 21A [Source:HGNC Symbol;Acc:HGNC:24156]	0.598587	0.0232176	0.0363096
PLEKHB1	pleckstrin homology domain containing B1 [Source:HGNC Symbol;Acc:HGNC:19079]	0.639125	0.0362042	0.0542561
AQP11	aquaporin 11 [Source:HGNC Symbol;Acc:HGNC:19940]	0.507863	0.0219107	0.0344511
TIRAP	TIR domain containing adaptor protein [Source:HGNC Symbol;Acc:HGNC:17192]	-0.568293	0.0333125	0.0503178
CPEB3	cytoplasmic polyadenylation element binding protein 3 [Source:HGNC Symbol;Acc:HGNC:21746]	0.708864	0.0346424	0.0521202
ZNF518A	zinc finger protein 518A [Source:HGNC Symbol;Acc:HGNC:29009]	0.643639	0.00704163	0.0123734
B4GALNT3	beta-1,4-N-acetyl-galactosaminyltransferase 3 [Source:HGNC Symbol;Acc:HGNC:24137]	0.573733	0.042083	0.0620979
DCP1B	decapping mRNA 1B [Source:HGNC Symbol;Acc:HGNC:24451]	0.855278	0.00311297	0.00591113
ELOCP31	elongin C pseudogene 31 [Source:HGNC Symbol;Acc:HGNC:49172]	-0.511455	0.0116171	0.0194318
MAP3K12	mitogen-activated protein kinase kinase kinase 12 [Source:HGNC Symbol;Acc:HGNC:6851]	0.544772	0.0270735	0.0417692
CD63-AS1	CD63 antisense RNA 1 [Source:HGNC Symbol;Acc:HGNC:55455]	-1.10181	0.0315923	0.0479427
ARHGEF25	Rho guanine nucleotide exchange factor 25 [Source:HGNC Symbol;Acc:HGNC:30275]	0.889246	0.00296178	0.00564885
XPOT	exportin for tRNA [Source:HGNC Symbol;Acc:HGNC:12826]	-0.741218	0.000862822	0.00186897
NHLRC3	NHL repeat containing 3 [Source:HGNC Symbol;Acc:HGNC:33751]	0.692577	0.00717638	0.012588
SLC25A15	solute carrier family 25 member 15 [Source:HGNC Symbol;Acc:HGNC:10985]	-0.6331	0.0378071	0.0564106
RCBTB2	RCC1 and BTB domain containing protein 2 [Source:HGNC Symbol;Acc:HGNC:1914]	1.06272	0.00245404	0.00476665
RBM26-AS1	RBM26 antisense RNA 1 [Source:HGNC Symbol;Acc:HGNC:39805]	0.873141	0.00341515	0.00642476
UBAC2-AS1	UBAC2 antisense RNA 1 [Source:HGNC Symbol;Acc:HGNC:42502]	0.920435	0.0333854	0.050422
AP1G2	adaptor related protein complex 1 subunit gamma 2 [Source:HGNC Symbol;Acc:HGNC:556]	0.640491	0.00883608	0.0151671
ARHGAP5-AS1	ARHGAP5 antisense RNA 1 (head to head) [Source:HGNC Symbol;Acc:HGNC:20279]	-0.810177	0.0489208	0.0711601
AKAP5	A-kinase anchoring protein 5 [Source:HGNC Symbol;Acc:HGNC:375]	-0.50683	0.0241164	0.0375733
FOXN3-AS1	FOXN3 antisense RNA 1 [Source:HGNC Symbol;Acc:HGNC:44290]	-0.751822	0.0461056	0.0674659
WHAMMP3	WAS protein homolog associated with actin, golgi membranes and microtubules pseudogene 3 [Source:HGNC Symbol;Acc:HGNC:27892]	0.702306	0.01674	0.0270522
LINC00926	long intergenic non-protein coding RNA 926 [Source:HGNC Symbol;Acc:HGNC:27514]	0.85609	0.0223959	0.0351544
UBL7-DT	UBL7 divergent transcript [Source:HGNC Symbol;Acc:HGNC:48614]	-0.657673	0.0160987	0.0260873
ISL2	ISL LIM homeobox 2 [Source:HGNC Symbol;Acc:HGNC:18524]	-0.567151	0.00802809	0.013909
BEAN1	brain expressed associated with NEDD4 1 [Source:HGNC Symbol;Acc:HGNC:24160]	0.586352	0.0145154	0.0237401
CARMIL2	capping protein regulator and myosin 1 linker 2 [Source:HGNC Symbol;Acc:HGNC:27089]	1.18853	0.0138343	0.0227334
MLYCD	malonyl-CoA decarboxylase [Source:HGNC Symbol;Acc:HGNC:7150]	0.556817	0.0217488	0.0342132
HASPIN	histone H3 associated protein kinase [Source:HGNC Symbol;Acc:HGNC:19682]	-0.989919	0.00426691	0.00785515
GPS2	G protein pathway suppressor 2 [Source:HGNC Symbol;Acc:HGNC:4550]	0.788921	0.0294783	0.0450561
NBR2	neighbor of BRCA1 lncRNA 2 [Source:HGNC Symbol;Acc:HGNC:20691]	0.67721	0.0072944	0.0127657
FAM171A2	family with sequence similarity 171 member A2 [Source:HGNC Symbol;Acc:HGNC:30480]	0.595987	0.0210632	0.0332193
C17orf67	chromosome 17 open reading frame 67 [Source:HGNC Symbol;Acc:HGNC:27900]	-1.6319	0.0360861	0.0541042
GDPD1	glycerophosphodiester phosphodiesterase domain containing 1 [Source:HGNC Symbol;Acc:HGNC:20883]	1.3301	0.00175996	0.00353874
YPEL2	yippee like 2 [Source:HGNC Symbol;Acc:HGNC:18326]	1.79747	0.00904507	0.0154849
LINC01152	long intergenic non-protein coding RNA 1152 [Source:HGNC Symbol;Acc:HGNC:16752]	0.94513	0.0484517	0.0705805
CCDC57	coiled-coil domain containing 57 [Source:HGNC Symbol;Acc:HGNC:27564]	0.680679	0.0113025	0.0189471
INO80C	INO80 complex subunit C [Source:HGNC Symbol;Acc:HGNC:26994]	-0.746154	0.00609578	0.0108292
RPL7AP66	ribosomal protein L7a pseudogene 66 [Source:HGNC Symbol;Acc:HGNC:35682]	-0.758603	0.0123468	0.0204945
DZANK1	double zinc ribbon and ankyrin repeat domains 1 [Source:HGNC Symbol;Acc:HGNC:15858]	0.921479	0.0486444	0.0708056
NANP	N-acetylneuraminic acid phosphatase [Source:HGNC Symbol;Acc:HGNC:16140]	-0.501507	0.0128255	0.0212097
ZNF337-AS1	ZNF337 antisense RNA 1 [Source:HGNC Symbol;Acc:HGNC:40759]	1.1894	0.0210832	0.0332467
EDEM2;EDEM2	ER degradation enhancing alpha-mannosidase like protein 2 [Source:HGNC Symbol;Acc:HGNC:15877];ER degradation enhancing alpha-mannosidase like protein 2 [Source:HGNC Symbol;Acc:HGNC:15877]	0.531343	0.0422393	0.0623002
UBE2V1	ubiquitin conjugating enzyme E2 V1 [Source:HGNC Symbol;Acc:HGNC:12494]	-0.923679	0.0148092	0.0241825
VMAC	vimentin type intermediate filament associated coiled-coil protein [Source:HGNC Symbol;Acc:HGNC:33803]	0.690428	0.0041904	0.00773186
PET100	PET100 cytochrome c oxidase chaperone [Source:HGNC Symbol;Acc:HGNC:40038]	-0.546978	0.0123494	0.0204945
YJEFN3	YjeF N-terminal domain containing 3 [Source:HGNC Symbol;Acc:HGNC:24785]	1.35403	0.02308	0.036119
RPL36P16	ribosomal protein L36 pseudogene 16 [Source:HGNC Symbol;Acc:HGNC:37010]	1.28075	0.00577978	0.0103182
ZNF222	zinc finger protein 222 [Source:HGNC Symbol;Acc:HGNC:13015]	-0.572277	0.0166101	0.0268657
APOC1	apolipoprotein C1 [Source:HGNC Symbol;Acc:HGNC:607]	-0.854648	0.0242853	0.0378274
DM1-AS	DM1 locus antisense RNA [Source:HGNC Symbol;Acc:HGNC:53125]	1.88537	0.00229811	0.00449134
BICRA	BRD4 interacting chromatin remodeling complex associated protein [Source:HGNC Symbol;Acc:HGNC:4332]	-0.641343	0.00735096	0.0128533
ZNF577	zinc finger protein 577 [Source:HGNC Symbol;Acc:HGNC:28673]	0.837395	0.0126547	0.0209512
ZNF615	zinc finger protein 615 [Source:HGNC Symbol;Acc:HGNC:24740]	0.571173	0.00145404	0.00298609
A1BG-AS1	A1BG antisense RNA 1 [Source:HGNC Symbol;Acc:HGNC:37133]	0.58273	0.0084669	0.0145797
SCARF2	scavenger receptor class F member 2 [Source:HGNC Symbol;Acc:HGNC:19869]	1.17935	0.0018325	0.00366584
ZNF280B	zinc finger protein 280B [Source:HGNC Symbol;Acc:HGNC:23022]	-0.593387	0.0322882	0.0488958
GNAZ	G protein subunit alpha z [Source:HGNC Symbol;Acc:HGNC:4395]	-0.588736	0.0187568	0.0299716
MOV10L1	Mov10 like RISC complex RNA helicase 1 [Source:HGNC Symbol;Acc:HGNC:7201]	1.22051	0.0266524	0.0411978
