# Supplementary material for: Reduced LOXL3 Expression Disrupts Microtubule Acetylation and Drives TP53-Dependent Cell Fate in Glioblastoma
Source: Cells. 2026 Jan 23;15(3):219. doi: 10.3390/cells15030219 (PMC12896791; doi:10.3390/cells15030219)
Supplement: Supplementary file 1 [file cells-15-00219-s001.zip › Supplementary Table S2.xlsx]

## Sheet: Enrichement analysis U87MG
Supplementary Table S2. Gene ontology enrichment analysis in U87MG cells
Term ≤0.5	GO annotation	Count	%	PValue	Genes	List Total	Pop Hits	Pop Total	Fold Enrichment
Negative regulation of tubulin deacetylation	GO:1904428	3	0.583658	0.00505855	TPPP, MAPT, FRY	366	6	19357	26.444
Clathrin-dependent endocytosis	GO:0072583	4	0.77821	0.0153652	MAGI2, CLTC, CLTA, SLC9B2	366	28	19357	7.55543
Cell division	GO:0051301	18	3.50195	0.00110213	MAP10, NSMCE2, CLTC, HAUS4, SPICE1, CLTA, ATAD3B, TTC28, ZNF16, BABAM1, CDK7, CCND1, CCNY, SPECC1L, CDK20, ANAPC5, TPPP, FBXL7	366	385	19357	2.47268
Protein ubiquitination	GO:0016567	20	3.89105	0.00377861	KLHDC2, UHRF2, FBH1, ASB13, FBXO10, FBXL14, KCTD6, CCNB1IP1, DCAF15, TRIM9, SPSB2, HECTD3, LNX1, ASB6, RNF182, TRIM47, ANAPC5, TRIM22, FBXL7, RNF220	366	508	19357	2.0822
Cell cycle	GO:0007049	14	2.72374	0.0185349	UHRF2, NSMCE2, TXLNG, CLTA, VASH1, CHTF18, TTC28, ZNF16, MRPL41, STK10, CDK7, SPECC1L, CDK20, ANAPC5	366	357	19357	2.07404
Term ≥0.5		Count	%	PValue	Genes	List Total	Pop Hits	Pop Total	Fold_enrichment
Negative regulation of TGF receptor signaling pathway	GO:0030512	7	1.73697	0.00888878	ZNF451, HDAC2, BRMS1, ONECUT2, BAMBI, HTRA1	345	100	19357	3.92751
Intracellular signal transduction	GO:0035556	20	4.96278	0.00047469	SHC4, SRPK2, GUCY1A2, NIM1K, S100A1, HSPB1, AKAP7, NOD1, IRAK4, KALRN, MAPK12, SOCS2, LATS1, AKAP13, NUAK1, RPS6KA5, RASA1, RPS6KA1, PLCG1, MAP3K4	345	450	19357	2.49366
Negative regulation of transcription of RNA polymerase II promoter	GO:0000122	37	9.18114	3.35341e-05	ZNF512B, HDAC2, GLIS3, UBE2D1, MOSPD1, ZBTB45, ENO1, YBX1, ZNF3, PRDM1, IKZF5, RPS14, CREB3L1, MSC, PITX2, ZNF124, TCF7L2, ZBTB39, SMARCC2, SEMA4D, WFS1, CBX2, CBX1, IRF2BP1, ARID5B, SREBF2, DNAJC17, HIPK2, FOXP1, NCOR2, BRMS1, CDK6, YEATS2, PKIA, MAFK, TAGLN3	345	983	19357	2.11187
Negative regulation of DNA-templated transcription	GO:00458920	21	5.21092	0.00418513	TLE3, TCF7L2, L3MBTL3, HDAC2, SMARCC2, CBX1, ARID5B, ENO1, CIART, FOXP1, NCOR2, TRIM6, RPS6KA5, BRMS1, YEATS2, TDP2, LHX1, CREB3L1, KAT6A, LHX9, EIF4G2	345	585	19357	2.01411
Regulation of transcription by RNA polymerase II	GO:0006357	49	12.1588	0.00104654	HDAC2, ONECUT2, MYRF, GLIS3, ZBTB45, YEATS4, ZNF3, PRDM1, IKZF5, ATXN7, ZMIZ1, CREB3L1, ZSCAN32, ZNF821, ZKSCAN5, MSC, ARID2, PITX2, ZNF124, TCF7L2, ZBTB39, SMARCC2, SP110, IRF2BP1, ATP2B4, ARID5B, PAX3, ZNF34, SCAF1, POU2F3, SREBF2, FOXP1, NCOR2, YEATS2, TLX2, LHX1, ZNF319, KLF9, SCAND2P, SP6, AHRR, ZNF117, MAFK, ZNF655, ZNF215, SP140L, LHX9, ZNF552	345	1711	19357	1.60681

## Sheet: Enrichement analysis U251
Supplementary Table S2. Gene ontology enrichment analysis in U251 cells
Term ≤0.5	GO annotation	Count	%	PValue	Genes	List Total	Pop Hits	Pop Total	Fold Enrichment
DNA repair	GO:0006281	50	4.62107	2.77651e-14	SMARCAL1, MDC1, MRE11, RIF1, TRRAP, TTF2, BRCA1, HMGB1, FOXM1, SMC3, HELB, SUMO1, RUVBL2, EPC2, TOPBP1, RFC3, LIG1, PARP1, PARP2, USP3, USP45, RAD51C, HDGFL2, INO80C, INO80B, BLM, PAXIP1, ABRAXAS1, RAD51AP1, RECQL4, BRIP1, HAUS7, USP1, RAD54L, UBQLN4, POLQ, CENPX, FANCA, CDC5L, GTF2H1, INO80, USP28, TICRR, ERCC3, SHLD3, SHLD2, UBE2T, POLE2, MNAT1, CENPS	942	293	19357	3.50663
Cellular response to DNA damage stimulus	GO:0006974	35	3.23475	6.1915e-07	SMARCAL1, BLM, MRE11, RIF1, DCUN1D5, SUV39H1, SETD7, TAF9, BRCA1, SMC6, TANK, ALKBH8, RAD51AP1, RASSF1, HELB, OARD1, ZC3H12A, PCLAF, PMAIP1, TOPBP1, UBQLN4, POLQ, TIPIN, PARP1, NCOA6, XRCC5, CBX1, NFATC2, USP28, WDR76, TRAIP, UBE2T, RFWD3, RBM24, CENPS	942	276	19357	2.60583
Cell cycle	GO:0007049	41	3.78928	8.07004e-07	CDKN1C, DCLRE1A, LIN54, MDC1, STEAP3, RALA, CDC123, RIF1, UHRF2, CCNH, CDCA5, SUV39H1, BRCA1, KIF11, CHTF18, PDCD2L, CCAR1, PPP1CB, RASSF1, GPER1, PELO, CASP8AP2, HELLS, TIPIN, CSNK2A1, DDIAS, HMGA2, CDC5L, MAPK12, CDC25A, ZNF16, CD2AP, DYNC1LI1, POC5, BIRC5, FAM32A, MNAT1, AJUBA, MCM2, NUP37	942	357	19357	2.35995
Cell division	GO:0051301	44	4.06654	3.42685e-07	GPSM2, DCLRE1A, RALA, CDC123, ZWILCH, CDCA5, MIS12, NCAPG2, KIF11, SMC3, NCAPH, PPP1CB, TUBA1B, CCNB1, HAUS8, HAUS7, FBXO5, PELO, HELLS, TIPIN, LIG1, CENPX, HAUS3, HMGA2, CDC7, INO80, CDC25A, ZNF16, HAUS1, CD2AP, SGO1, DYNC1LI1, KIF2A, CCNE1, UBE2S, KIFC1, CKS2, TACC3, BIRC5, NCAPD2, RAN, CENPS, NUP37, MAD2L1	942	385	19357	2.34844
Regulation of DNA-templated trancription	GO:0006355	82	7.57856	1.48726e-06	LIN54, BNC2, TRRAP, WWC2, SETD7, CCAR1, ING5, ZNF808, RPS6KA5, SUMO1, ZNF280B, ZNF528, RUVBL2, ZNF726, KHSRP, ZNF280C, MLX, ZNF724, ZNF525, ZNF600, ZNF721, LRRFIP1, ZNF202, ZNF124, ZNF684, ZNF682, ZNF680, ZNF480, PAX6, SAFB, RUNX3, ZNF75A, ZNF93, ZNF519, ZSCAN21, ZNF678, UBE2V1, LRIF1, AJUBA, ZNF431, ZNF430, ZNF551, ZNF274, ZNF324B, TCF7, TAF9, MLLT1, HIF1A, ZNF26, ZNF708, ZNHIT3, ZNF549, ZNF548,…	942	974	19357	1.72998
Term ≥0.5	GO annotation	Count	%	PValue	Genes	List Total	Pop Hits	Pop Total	Fold Enrichment
Protein deglycosylation	GO:0006517	4	0.438596	0.00291121	MAN2A1, OGA, AGA, ENGASE	761	8	19357	12.7181
Negative regulation of TORC1 signaling	GO:1904262	6	0.657895	0.00362124	SZT2, SESN3, BMT2, SESN1, SESN2, CASTOR1	761	27	19357	5.6525
Retrograde vesicle-mediated transport, Golgi to ER	GO:0006890	8	0.877193	0.00359811	ARF4, TMEM115, COG4, PICK1, KDELR3, RAB6B, COPE, ATP9A	761	51	19357	3.99
Vesicle-mediated transport	GO:0016192	21	2.30263	0.00118316	ARF4, VPS9D1, INTU, CAMLG, CACFD1, AP1B1, TSC2, RAB39B, FMN2, MAPK8IP3, HSPA13, AP1G2, SNX17, CLTCL1, SPIRE1, STX5, VAMP1, COPG1, CNIH2, ADAMTS9, VAMP2	761	238	19357	2.24438
Intracellular protein transport	GO:0006886	28	3.07018	0.000238395	IPO13, ARF4, RAB3A, STX17, AP1G2, CLTCL1, STX5, TBC1D17, RAB6B, TBC1D22A, SIL1, TBC1D10B, SEC31A, VPS16, NGFR, TBC1D8, RABL2A, AP1B1, TBC1D9, TBCK, RAB31, LINC00869, SNX17, PICK1, VIPAS39, ARHGEF2, COPG1, SEC24D	761	327	19357	2.17803
